# Supplementary material for: A genome-scale metabolic model of parasitic whipworm
Source: Nat Commun. 2023 Oct 31;14:6937. doi: 10.1038/s41467-023-42552-4 (PMC10618284; doi:10.1038/s41467-023-42552-4)
Supplement: Supplementary file 4 — Supplementary Data 1 [file 41467_2023_42552_MOESM4_ESM.xlsx]

## Sheet: Sheet1
Supplementary Data 1. iTMU798 reactions and their presence in iCEL1314, Worm1 and iDC625
ReactionID in iTMU798	RHEA ID	KEGG ID	Reactome ID	Associated Genes	EC number	Subsystem in iTMU798	Presence in iCEL1314	Presence in Worm1	Presence in iDC625
WBPTMR0001	15133	R00243	R-HSA-70589	TMUE_3000011849	1.4.1.2;1.4.1.3	Alanine, aspartate and glutamate metabolism	TRUE	TRUE	TRUE
WBPTMR0002	13217	R00713	R-HSA-888548	TMUE_0000000186;TMUE_3000012793	1.2.1.16;1.2.1.24	Alanine, aspartate and glutamate metabolism	TRUE	TRUE
WBPTMR0003	24248	R00369	R-HSA-904864	TMUE_3000011199	2.6.1.44	Alanine, aspartate and glutamate metabolism	TRUE	TRUE
WBPTMR0004	24248	R00369	R-HSA-904864	TMUE_3000011199	2.6.1.44	Alanine, aspartate and glutamate metabolism	TRUE	TRUE
WBPTMR0005	21016	R00485	R-HSA-6797627	TMUE_3000013102	3.5.1.1;3.5.1.38	Alanine, aspartate and glutamate metabolism	TRUE	TRUE	TRUE
WBPTMR0006	17785	R00261	R-HSA-888577	TMUE_2000008891	4.1.1.15	Alanine, aspartate and glutamate metabolism	TRUE	TRUE
WBPTMR0007	16169	R00253	R-HSA-70606	TMUE_3000014431	6.3.1.2	Alanine, aspartate and glutamate metabolism	TRUE	TRUE	TRUE
WBPTMR0008	13753	R00093		TMUE_2000010517	1.4.1.14	Alanine, aspartate and glutamate metabolism	TRUE	TRUE
WBPTMR0009	13237	R00768		TMUE_3000012417	2.6.1.16	Alanine, aspartate and glutamate metabolism	TRUE	TRUE	TRUE
WBPTMR0010	21824	R00355	R-HSA-70613	TMUE_2000006468;TMUE_2000008962	2.6.1.1	Alanine, aspartate and glutamate metabolism	TRUE	TRUE	TRUE
WBPTMR0011	21824	R00355	R-HSA-70613	TMUE_2000006468;TMUE_2000008962	2.6.1.1	Alanine, aspartate and glutamate metabolism	TRUE	TRUE	TRUE
WBPTMR0012	19453	R00258	R-HSA-70524	TMUE_1000004841	2.6.1.2	Alanine, aspartate and glutamate metabolism	TRUE	TRUE
WBPTMR0013	23352	R01648	R-HSA-916855	TMUE_2000006343	2.6.1.19	Alanine, aspartate and glutamate metabolism	TRUE	TRUE
WBPTMR0014	15889	R00256	R-HSA-70609	TMUE_2000007123	3.5.1.2;3.5.1.38	Alanine, aspartate and glutamate metabolism	TRUE	TRUE	TRUE
WBPTMR0015	11612	R00248	R-HSA-70589	TMUE_0000000449;TMUE_3000014859;TMUE_3000011849	1.4.1.3;1.4.1.4	Alanine, aspartate and glutamate metabolism	TRUE	TRUE	TRUE
WBPTMR0016				no_gene_association		Alanine, aspartate and glutamate metabolism
WBPTMR0017	32963	R00269		TMUE_1000004234	3.5.1.3;3.5.1.111	Alanine, aspartate and glutamate metabolism
WBPTMR0018	10292	R02058		TMUE_3000011957	2.3.1.4	Amino sugar and nucleotide sugar metabolism	TRUE	TRUE	TRUE
WBPTMR0019	23804	R08193		TMUE_3000014287	5.4.2.3	Amino sugar and nucleotide sugar metabolism	TRUE
WBPTMR0020	30671	R00022		TMUE_2000010095;TMUE_0000000144;TMUE_2000006216	3.2.1.52	Amino sugar and nucleotide sugar metabolism		TRUE	TRUE
WBPTMR0021	13509	R00416		TMUE_3000011410	2.7.7.23	Amino sugar and nucleotide sugar metabolism	TRUE		TRUE
WBPTMR0022	17417	R01201		TMUE_3000011212	2.7.1.59	Amino sugar and nucleotide sugar metabolism	TRUE	TRUE	TRUE
WBPTMR0023	22936	R02059		TMUE_2000010324	3.5.1.25	Amino sugar and nucleotide sugar metabolism	TRUE	TRUE
WBPTMR0024	50672			TMUE_0000000774;TMUE_0000001027;TMUE_2000007334;TMUE_0000001028;TMUE_2000006898;TMUE_2000010311;TMUE_2000010312		Amino sugar and nucleotide sugar metabolism
WBPTMR0025	12172	R00765	R-HSA-6799604	TMUE_0000002477;TMUE_2000008504;TMUE_0000002095	3.5.99.6	Amino sugar and nucleotide sugar metabolism	TRUE	TRUE
WBPTMR0026	20517	R00418		TMUE_1000003636	5.1.3.7	Amino sugar and nucleotide sugar metabolism		TRUE	TRUE
WBPTMR0027	10948	R01961		TMUE_3000013663;TMUE_2000008220	2.7.1.1;2.7.1.8	Amino sugar and nucleotide sugar metabolism	TRUE	TRUE	TRUE
WBPTMR0028	16637	R02335		TMUE_1000002882	2.4.1.16	Amino sugar and nucleotide sugar metabolism	TRUE
WBPTMR0029	42580	R08218		TMUE_3000014264;TMUE_2000009317;TMUE_3000011764	6.1.1.11	Aminoacyl-tRNA biosynthesis	TRUE
WBPTMR0030	14305	R03661		TMUE_2000007967	6.1.1.15	Aminoacyl-tRNA biosynthesis	TRUE	TRUE
WBPTMR0031	10220	R02918		TMUE_3000011626;TMUE_1000003844	6.1.1.1	Aminoacyl-tRNA biosynthesis	TRUE	TRUE
WBPTMR0032	10704	R03665		TMUE_3000011664;TMUE_3000013277	6.1.1.9	Aminoacyl-tRNA biosynthesis	TRUE	TRUE
WBPTMR0033	10220	R02918		TMUE_3000011626;TMUE_1000003844	6.1.1.1	Aminoacyl-tRNA biosynthesis	TRUE	TRUE
WBPTMR0034	13481	R03659		TMUE_2000007337	6.1.1.10	Aminoacyl-tRNA biosynthesis	TRUE	TRUE
WBPTMR0035	12292	R03662		TMUE_3000014264	6.1.1.11	Aminoacyl-tRNA biosynthesis	TRUE	TRUE
WBPTMR0036	12292	R03662		TMUE_3000014264	6.1.1.11	Aminoacyl-tRNA biosynthesis	TRUE	TRUE
WBPTMR0037	19649	R05577		TMUE_1000003707	6.1.1.12	Aminoacyl-tRNA biosynthesis	TRUE	TRUE
WBPTMR0038	19649	R05577		TMUE_3000010929	6.1.1.12	Aminoacyl-tRNA biosynthesis	TRUE	TRUE
WBPTMR0039	16013	R03654		TMUE_2000006250	6.1.1.14	Aminoacyl-tRNA biosynthesis	TRUE	TRUE
WBPTMR0040	16013	R03654		TMUE_2000006250	6.1.1.14	Aminoacyl-tRNA biosynthesis	TRUE	TRUE
WBPTMR0041	14305	R03661		TMUE_2000007967	6.1.1.15	Aminoacyl-tRNA biosynthesis	TRUE	TRUE
WBPTMR0042	17773	R03650		TMUE_3000012460	6.1.1.16	Aminoacyl-tRNA biosynthesis	TRUE	TRUE
WBPTMR0043	17773	R03650		TMUE_3000012460	6.1.1.16	Aminoacyl-tRNA biosynthesis	TRUE	TRUE
WBPTMR0044	23540	R05578		TMUE_2000009267	6.1.1.17	Aminoacyl-tRNA biosynthesis	TRUE	TRUE
WBPTMR0045	23540	R05578		TMUE_0000002227	6.1.1.17	Aminoacyl-tRNA biosynthesis	TRUE	TRUE
WBPTMR0046	20121	R03652		TMUE_3000014850	6.1.1.18	Aminoacyl-tRNA biosynthesis	TRUE	TRUE
WBPTMR0047	17521	R03905		TMUE_2000008205	6.3.5.7	Aminoacyl-tRNA biosynthesis	TRUE
WBPTMR0048	11180	R03648		TMUE_1000004597	6.1.1.22	Aminoacyl-tRNA biosynthesis	TRUE	TRUE
WBPTMR0049	11180	R03648		TMUE_2000007565	6.1.1.22	Aminoacyl-tRNA biosynthesis	TRUE	TRUE
WBPTMR0050	20301	R03646		TMUE_2000006208	6.1.1.19	Aminoacyl-tRNA biosynthesis	TRUE	TRUE
WBPTMR0051	24080	R03664		TMUE_2000007088	6.1.1.2	Aminoacyl-tRNA biosynthesis	TRUE	TRUE
WBPTMR0052	19413	R03660		TMUE_3000010840	6.1.1.20	Aminoacyl-tRNA biosynthesis	TRUE	TRUE
WBPTMR0053	19413	R03660		TMUE_3000014402	6.1.1.20	Aminoacyl-tRNA biosynthesis	TRUE	TRUE
WBPTMR0054	17313	R03655		TMUE_2000007573	6.1.1.21	Aminoacyl-tRNA biosynthesis	TRUE	TRUE
WBPTMR0055	17313	R03655		TMUE_2000007573	6.1.1.21	Aminoacyl-tRNA biosynthesis	TRUE	TRUE
WBPTMR0056	24624	R03663		TMUE_3000013727	6.1.1.3	Aminoacyl-tRNA biosynthesis	TRUE	TRUE
WBPTMR0057	24624	R03663		TMUE_3000013727	6.1.1.3	Aminoacyl-tRNA biosynthesis	TRUE	TRUE
WBPTMR0058	11688	R03657		TMUE_2000010451	6.1.1.4	Aminoacyl-tRNA biosynthesis	TRUE	TRUE
WBPTMR0059	11688	R03657		TMUE_1000003622	6.1.1.4	Aminoacyl-tRNA biosynthesis	TRUE	TRUE
WBPTMR0060	11060	R03656		TMUE_3000014274	6.1.1.5	Aminoacyl-tRNA biosynthesis	TRUE	TRUE
WBPTMR0061	11060	R03656		TMUE_1000003660	6.1.1.5	Aminoacyl-tRNA biosynthesis	TRUE	TRUE
WBPTMR0062	20792	R03658		TMUE_3000014117	6.1.1.6	Aminoacyl-tRNA biosynthesis	TRUE	TRUE
WBPTMR0063	20792	R03658		TMUE_3000014117	6.1.1.6	Aminoacyl-tRNA biosynthesis	TRUE	TRUE
WBPTMR0064	12540	R03038		TMUE_1000005386	6.1.1.7	Aminoacyl-tRNA biosynthesis	TRUE	TRUE
WBPTMR0065	20301	R03646		TMUE_2000006208	6.1.1.19	Aminoacyl-tRNA biosynthesis	TRUE	TRUE
WBPTMR0066		R03293		TMUE_3000010758	1.5.1.2	Arginine and proline metabolism	TRUE	TRUE	TRUE
WBPTMR0067	28234	R03314	R-HSA-70667	no_gene_association	1.5.1.12	Arginine and proline metabolism		TRUE	TRUE
WBPTMR0068	25160	R00667	R-HSA-70666	TMUE_2000010672	2.6.1.13	Arginine and proline metabolism	TRUE	TRUE
WBPTMR0069	14877	R00239		TMUE_1000005180	2.7.2.11	Arginine and proline metabolism	TRUE	TRUE
WBPTMR0070	51508	R01252		TMUE_0000002334;TMUE_3000012445;TMUE_3000012444	1.14.11.57	Arginine and proline metabolism	TRUE	TRUE	TRUE
WBPTMR0071	14109	R01251		TMUE_3000010758	1.5.1.2	Arginine and proline metabolism	TRUE	TRUE	TRUE
WBPTMR0072	19541	R03313		TMUE_1000005180	1.2.1.41	Arginine and proline metabolism	TRUE	TRUE
WBPTMR0073	22964	R00670	R-HSA-70692	TMUE_1000005612	4.1.1.17	Arginine and proline metabolism	TRUE	TRUE
WBPTMR0074	22940	R00554		TMUE_1000002923;TMUE_2000007562	2.7.3.3	Arginine and proline metabolism	TRUE	TRUE	TRUE
WBPTMR0075	14109	R01251		TMUE_3000010758	1.5.1.2	Arginine and proline metabolism	TRUE	TRUE	TRUE
WBPTMR0076	15941	R00669		TMUE_3000011072;TMUE_3000013059	3.5.1.16	Arginine and proline metabolism	TRUE	TRUE
WBPTMR0077	31235	R05052		TMUE_2000006468	2.6.1.23	Arginine and proline metabolism	TRUE	TRUE	TRUE
WBPTMR0078	31235	R05052		TMUE_2000006468	2.6.1.23	Arginine and proline metabolism	TRUE	TRUE	TRUE
WBPTMR0079	31155	R04444		no_gene_association	1.2.1.88	Arginine and proline metabolism		TRUE	TRUE
WBPTMR0080	30687	R00471		no_gene_association	4.1.3.16	Arginine and proline metabolism	TRUE		TRUE
WBPTMR0081	30687	R00471		no_gene_association	4.1.3.16	Arginine and proline metabolism	TRUE		TRUE
WBPTMR0082	30883	R02957		TMUE_0000001435;TMUE_3000013698;TMUE_0000002465	1.2.1.3	Ascorbate and aldarate metabolism	TRUE	TRUE
WBPTMR0083	30767	R01483		no_gene_association		Ascorbate and aldarate metabolism	TRUE
WBPTMR0084				no_gene_association		Biomass
WBPTMR0085				no_gene_association		Biomass
WBPTMR0086				TMUE_0000001785;TMUE_2000010681;TMUE_0000001459;TMUE_1000003373;TMUE_0000001952;TMUE_0000002447;TMUE_3000013098;TMUE_1000004704;TMUE_2000009715;TMUE_2000009446;TMUE_0000001951;TMUE_2000009066;TMUE_0000001283;TMUE_3000011872;TMUE_3000013290;TMUE_2000009555;TMUE_1000004377;TMUE_3000014760;TMUE_3000011615;TMUE_3000012131		Biomass
WBPTMR0087				TMUE_2000007986;TMUE_3000012580;TMUE_3000013245;TMUE_1000003738;TMUE_2000007134;TMUE_3000013625;TMUE_1000005205;TMUE_2000009701;TMUE_2000008159;TMUE_2000006800;TMUE_3000013241;TMUE_2000009895;TMUE_2000006729;TMUE_2000006731;TMUE_2000006357;TMUE_1000005254		Biomass
WBPTMR0088				no_gene_association		Biomass
WBPTMR0089				no_gene_association		Biomass
WBPTMR0090				no_gene_association		Biomass
WBPTMR0091				no_gene_association		Biomass
WBPTMR0092	25261	R03534		TMUE_2000007224;TMUE_1000003208	1.1.99.2	Butanoate metabolism	TRUE	TRUE	TRUE
WBPTMR0093	13449	R08198		TMUE_2000006113	1.1.1.95	Butanoate metabolism	TRUE	TRUE
WBPTMR0094		R04313		TMUE_2000007163	3.4.-.-	Carnitine biosynthesis	TRUE	TRUE
WBPTMR0095	54196	R04866		TMUE_0000000056;TMUE_2000007005;TMUE_1000003316;TMUE_3000011641;TMUE_1000003168;TMUE_3000013705;TMUE_2000007226;TMUE_2000007657;TMUE_2000009984;TMUE_2000009651	2.1.1.43	Carnitine biosynthesis	TRUE	TRUE	TRUE
WBPTMR0096	51736	R03875		TMUE_0000000056;TMUE_2000007005;TMUE_1000003316;TMUE_3000011641;TMUE_1000003168;TMUE_3000013705;TMUE_2000007226;TMUE_2000007657;TMUE_2000009984;TMUE_2000009651	2.1.1.43	Carnitine biosynthesis	TRUE	TRUE	TRUE
WBPTMR0097	44840			TMUE_0000001682;TMUE_3000013862		Carnitine shuttle
WBPTMR0098	44840			TMUE_1000004398		Carnitine shuttle
WBPTMR0099	12661	R01923		TMUE_1000004398	2.3.1.21	Carnitine shuttle	TRUE	TRUE	TRUE
WBPTMR0100	12661	R01923		TMUE_0000001682;TMUE_3000013862	2.3.1.21	Carnitine shuttle	TRUE	TRUE	TRUE
WBPTMR0101	44844			TMUE_1000004398		Carnitine shuttle
WBPTMR0102	44844			TMUE_0000001682;TMUE_3000013862		Carnitine shuttle
WBPTMR0103	44832			TMUE_0000001682;TMUE_3000013862		Carnitine shuttle
WBPTMR0104	44832			TMUE_1000004398		Carnitine shuttle
WBPTMR0105				TMUE_3000013322		Carnitine shuttle
WBPTMR0106				TMUE_3000013322		Carnitine shuttle
WBPTMR0107				TMUE_3000013322		Carnitine shuttle
WBPTMR0108				TMUE_3000013322		Carnitine shuttle
WBPTMR0109				TMUE_3000013322		Carnitine shuttle
WBPTMR0110	21136	R02396	R-HSA-390291	TMUE_1000004398	2.3.1.7	Carnitine shuttle	TRUE	TRUE	TRUE
WBPTMR0111	21136	R02396	R-HSA-390291	TMUE_0000001682;TMUE_3000013862	2.3.1.7	Carnitine shuttle	TRUE	TRUE	TRUE
WBPTMR0112				TMUE_1000004398;TMUE_0000001682;TMUE_3000013322;TMUE_3000013862		Carnitine shuttle
WBPTMR0113				TMUE_1000004398;TMUE_0000001682;TMUE_3000013322;TMUE_3000013862		Carnitine shuttle
WBPTMR0114	12460	R01082	R-HSA-70982	TMUE_3000011916;TMUE_0000000530	4.2.1.2	Citrate cycle (TCA cycle)	TRUE	TRUE	TRUE
WBPTMR0115	12460	R01082	R-HSA-70982	TMUE_3000011916;TMUE_0000000530	4.2.1.2	Citrate cycle (TCA cycle)	TRUE	TRUE	TRUE
WBPTMR0116	21432	R00342	R-HSA-71783	TMUE_2000007740;TMUE_3000012381	1.1.1.37;1.1.1.299	Citrate cycle (TCA cycle)	TRUE	TRUE	TRUE
WBPTMR0117	21432	R00342	R-HSA-71783	TMUE_2000007740;TMUE_3000012381	1.1.1.37;1.1.1.299	Citrate cycle (TCA cycle)	TRUE	TRUE	TRUE
WBPTMR0118	22120	R00432	R-HSA-71775	TMUE_3000011811;TMUE_0000002207;TMUE_0000000115	6.2.1.4	Citrate cycle (TCA cycle)	TRUE	TRUE
WBPTMR0119	17661	R00405	R-HSA-70997	TMUE_3000011811;TMUE_0000002207;TMUE_0000000115	6.2.1.5	Citrate cycle (TCA cycle)	TRUE	TRUE	TRUE
WBPTMR0120	20844	R00344		TMUE_3000012437	6.4.1.1	Citrate cycle (TCA cycle)	TRUE	TRUE
WBPTMR0121	22144	R01900		TMUE_2000007998;TMUE_0000000356	4.2.1.3	Citrate cycle (TCA cycle)	TRUE	TRUE	TRUE
WBPTMR0122	22144	R01900		TMUE_2000007998;TMUE_0000000356	4.2.1.3	Citrate cycle (TCA cycle)	TRUE	TRUE	TRUE
WBPTMR0123	19629	R00267	R-HSA-389550	TMUE_3000014942;TMUE_1000004666	1.1.1.42	Citrate cycle (TCA cycle)	TRUE	TRUE	TRUE
WBPTMR0124	10228	R01325		TMUE_2000007998;TMUE_0000000356	4.2.1.3	Citrate cycle (TCA cycle)	TRUE	TRUE	TRUE
WBPTMR0125	10228	R01325		TMUE_2000007998;TMUE_0000000356	4.2.1.3	Citrate cycle (TCA cycle)	TRUE	TRUE	TRUE
WBPTMR0126	16845	R00351	R-HSA-70975	TMUE_2000007814	2.3.3.1;2.3.3.3;2.3.3.16	Citrate cycle (TCA cycle)	TRUE	TRUE	TRUE
WBPTMR0127	23632	R00709	R-HSA-70967	TMUE_2000007122;TMUE_1000004667	1.1.1.41;1.1.1.286	Citrate cycle (TCA cycle)	TRUE	TRUE	TRUE
WBPTMR0128	10336	R01324	R-HSA-450975	TMUE_2000007998;TMUE_0000000356	4.2.1.3	Citrate cycle (TCA cycle)		TRUE
WBPTMR0129	40523	R02164		TMUE_1000003517;TMUE_3000013077;TMUE_0000001980	1.3.5.1;1.3.5.4	Citrate cycle (TCA cycle)	TRUE	TRUE	TRUE
WBPTMR0130	10336	R01324	R-HSA-450975	TMUE_2000007998;TMUE_0000000356	4.2.1.3	Citrate cycle (TCA cycle)		TRUE
WBPTMR0131	19629	R00267	R-HSA-389550	TMUE_3000014942;TMUE_1000004666	1.1.1.42	Citrate cycle (TCA cycle)	TRUE	TRUE	TRUE
WBPTMR0132	27786	R08549	R-HSA-71401	TMUE_3000011556;TMUE_3000012043;TMUE_3000013995	1.2.1.105	Citrate cycle (TCA cycle)		TRUE
WBPTMR0133	16569	R03376		TMUE_0000000254;TMUE_3000013036	1.14.11.4	Collagen biosynthesis	TRUE	TRUE	TRUE
WBPTMR0134	12637	R03380		TMUE_2000008042	2.4.1.50	Collagen biosynthesis		TRUE
WBPTMR0135	11172	R00946		TMUE_3000011372;TMUE_0000001119;TMUE_0000001870	2.1.1.13	Cysteine and methionine metabolism	TRUE	TRUE
WBPTMR0136	12721	R01920	R-HSA-351215	TMUE_1000004571	2.5.1.16	Cysteine and methionine metabolism	TRUE	TRUE	TRUE
WBPTMR0137	21708	R00192		TMUE_1000004178	3.3.1.1	Cysteine and methionine metabolism	TRUE	TRUE	TRUE
WBPTMR0138	15981	R00178	R-HSA-351222	TMUE_1000003104	4.1.1.50	Cysteine and methionine metabolism	TRUE	TRUE	TRUE
WBPTMR0139		R04861		no_gene_association		Cysteine and methionine metabolism		TRUE
WBPTMR0140		R04861		no_gene_association		Cysteine and methionine metabolism		TRUE
WBPTMR0141	24931	R00782		TMUE_1000005541	4.4.1.1;4.4.1.28	Cysteine and methionine metabolism	TRUE	TRUE	TRUE
WBPTMR0142	17441	R00895	R-HSA-9012597	TMUE_2000006468;TMUE_2000008962	2.6.1.3	Cysteine and methionine metabolism	TRUE	TRUE	TRUE
WBPTMR0143		R02619		TMUE_2000006468;TMUE_2000008962	2.6.1.1	Cysteine and methionine metabolism	TRUE	TRUE	TRUE
WBPTMR0144		R02619		TMUE_2000006468;TMUE_2000008962	2.6.1.1	Cysteine and methionine metabolism	TRUE	TRUE	TRUE
WBPTMR0145	21080	R00177	R-HSA-5603114	TMUE_3000011406;TMUE_2000007592	2.5.1.6	Cysteine and methionine metabolism	TRUE	TRUE	TRUE
WBPTMR0146	21820	R00650		TMUE_2000008732	2.1.1.10	Cysteine and methionine metabolism	TRUE
WBPTMR0147		R03104		TMUE_1000005352	1.1.1.27	Cysteine and methionine metabolism	TRUE	TRUE	TRUE
WBPTMR0148				no_gene_association		Demand
WBPTMR0149				no_gene_association		Demand
WBPTMR0150				no_gene_association		Demand
WBPTMR0151				no_gene_association		Demand
WBPTMR0152				no_gene_association		Demand
WBPTMR0153				no_gene_association		Demand
WBPTMR0154				no_gene_association		Demand
WBPTMR0155				no_gene_association		Demand
WBPTMR0156				no_gene_association		Demand
WBPTMR0157				no_gene_association		Demand
WBPTMR0158				no_gene_association		Demand
WBPTMR0159				no_gene_association		Demand
WBPTMR0160				no_gene_association		Demand
WBPTMR0161	36215	R07384		TMUE_1000003456	2.7.8.1	Ether lipid metabolism	TRUE	TRUE
WBPTMR0162	15965	R04362		TMUE_2000008014	3.1.4.39	Ether lipid metabolism
WBPTMR0163	36231	R07387		TMUE_1000003830;TMUE_3000011432;TMUE_3000012943;TMUE_2000008503;TMUE_3000012942;TMUE_3000014663	3.1.1.4	Ether lipid metabolism	TRUE	TRUE
WBPTMR0164	36219	R07380		TMUE_1000004078;TMUE_3000011423;TMUE_1000004511	3.1.4.4	Ether lipid metabolism	TRUE	TRUE
WBPTMR0165	36239	R04162		TMUE_3000011594;TMUE_1000003143	3.1.3.4	Ether lipid metabolism	TRUE	TRUE
WBPTMR0166	36235	R04361		no_gene_association		Ether lipid metabolism	TRUE
WBPTMR0167	36187	R06364		TMUE_2000010392	2.7.8.1	Ether lipid metabolism	TRUE	TRUE
WBPTMR0168	36179	R07389		TMUE_2000010392	2.7.8.2	Ether lipid metabolism	TRUE	TRUE
WBPTMR0169		R02053		TMUE_1000003830;TMUE_3000011432;TMUE_3000012943;TMUE_2000008503;TMUE_3000012942;TMUE_3000014663	3.1.1.4	Ether lipid metabolism	TRUE	TRUE
WBPTMR0170				no_gene_association		Exchange
WBPTMR0171				no_gene_association		Exchange
WBPTMR0172				no_gene_association		Exchange
WBPTMR0173				no_gene_association		Exchange
WBPTMR0174				no_gene_association		Exchange
WBPTMR0175				no_gene_association		Exchange
WBPTMR0176				no_gene_association		Exchange
WBPTMR0177				no_gene_association		Exchange
WBPTMR0178				no_gene_association		Exchange
WBPTMR0179				no_gene_association		Exchange
WBPTMR0180				no_gene_association		Exchange
WBPTMR0181				no_gene_association		Exchange
WBPTMR0182				no_gene_association		Exchange
WBPTMR0183				no_gene_association		Exchange
WBPTMR0184				no_gene_association		Exchange
WBPTMR0185				no_gene_association		Exchange
WBPTMR0186				no_gene_association		Exchange
WBPTMR0187				no_gene_association		Exchange
WBPTMR0188				no_gene_association		Exchange
WBPTMR0189				no_gene_association		Exchange
WBPTMR0190				no_gene_association		Exchange
WBPTMR0191				no_gene_association		Exchange
WBPTMR0192				no_gene_association		Exchange
WBPTMR0193				no_gene_association		Exchange
WBPTMR0194				no_gene_association		Exchange
WBPTMR0195				no_gene_association		Exchange
WBPTMR0196				no_gene_association		Exchange
WBPTMR0197				no_gene_association		Exchange
WBPTMR0198				no_gene_association		Exchange
WBPTMR0199				no_gene_association		Exchange
WBPTMR0200				no_gene_association		Exchange
WBPTMR0201				no_gene_association		Exchange
WBPTMR0202				no_gene_association		Exchange
WBPTMR0203				no_gene_association		Exchange
WBPTMR0204				no_gene_association		Exchange
WBPTMR0205				no_gene_association		Exchange
WBPTMR0206				no_gene_association		Exchange
WBPTMR0207				no_gene_association		Exchange
WBPTMR0208				no_gene_association		Exchange
WBPTMR0209				no_gene_association		Exchange
WBPTMR0210				no_gene_association		Exchange
WBPTMR0211				no_gene_association		Exchange
WBPTMR0212				no_gene_association		Exchange
WBPTMR0213				no_gene_association		Exchange
WBPTMR0214				no_gene_association		Exchange
WBPTMR0215				no_gene_association		Exchange
WBPTMR0216				no_gene_association		Exchange
WBPTMR0217				no_gene_association		Exchange
WBPTMR0218				no_gene_association		Exchange
WBPTMR0219				no_gene_association		Exchange
WBPTMR0220				no_gene_association		Exchange
WBPTMR0221				no_gene_association		Exchange
WBPTMR0222				no_gene_association		Exchange
WBPTMR0223				no_gene_association		Exchange
WBPTMR0224				no_gene_association		Exchange
WBPTMR0225				no_gene_association		Exchange
WBPTMR0226				no_gene_association		Exchange
WBPTMR0227				no_gene_association		Exchange
WBPTMR0228				no_gene_association		Exchange
WBPTMR0229				no_gene_association		Exchange
WBPTMR0230				no_gene_association		Exchange
WBPTMR0231				no_gene_association		Exchange
WBPTMR0232				no_gene_association		Exchange
WBPTMR0233				no_gene_association		Exchange
WBPTMR0234				no_gene_association		Exchange
WBPTMR0235				no_gene_association		Exchange
WBPTMR0236				no_gene_association		Exchange
WBPTMR0237				no_gene_association		Exchange
WBPTMR0238				no_gene_association		Exchange
WBPTMR0239				no_gene_association		Exchange
WBPTMR0240				no_gene_association		Exchange
WBPTMR0241				no_gene_association		Exchange
WBPTMR0242				no_gene_association		Exchange
WBPTMR0243				no_gene_association		Exchange
WBPTMR0244				no_gene_association		Exchange
WBPTMR0245				no_gene_association		Exchange
WBPTMR0246				no_gene_association		Exchange
WBPTMR0247				no_gene_association		Exchange
WBPTMR0248				no_gene_association		Exchange
WBPTMR0249				no_gene_association		Exchange
WBPTMR0250				no_gene_association		Exchange
WBPTMR0251				no_gene_association		Exchange
WBPTMR0252				no_gene_association		Exchange
WBPTMR0253				no_gene_association		Exchange
WBPTMR0254				no_gene_association		Exchange
WBPTMR0255				no_gene_association		Exchange
WBPTMR0256				no_gene_association		Exchange
WBPTMR0257				no_gene_association		Exchange
WBPTMR0258				no_gene_association		Exchange
WBPTMR0259				no_gene_association		Exchange
WBPTMR0260				no_gene_association		Exchange
WBPTMR0261				no_gene_association		Exchange
WBPTMR0262				no_gene_association		Exchange
WBPTMR0263				no_gene_association		Exchange
WBPTMR0264				no_gene_association		Exchange
WBPTMR0265				no_gene_association		Exchange
WBPTMR0266				no_gene_association		Exchange
WBPTMR0267				no_gene_association		Exchange
WBPTMR0268				no_gene_association		Exchange
WBPTMR0269				no_gene_association		Exchange
WBPTMR0270				no_gene_association		Exchange
WBPTMR0271				no_gene_association		Exchange
WBPTMR0272				no_gene_association		Exchange
WBPTMR0273				no_gene_association		Exchange
WBPTMR0274				no_gene_association		Exchange
WBPTMR0275				no_gene_association		Exchange
WBPTMR0276				no_gene_association		Exchange
WBPTMR0277				no_gene_association		Exchange
WBPTMR0278				no_gene_association		Exchange
WBPTMR0279				no_gene_association		Exchange
WBPTMR0280				no_gene_association		Exchange
WBPTMR0281				no_gene_association		Exchange
WBPTMR0282				no_gene_association		Exchange
WBPTMR0283				no_gene_association		Exchange
WBPTMR0284				no_gene_association		Exchange
WBPTMR0285				no_gene_association		Exchange
WBPTMR0286				no_gene_association		Exchange
WBPTMR0287				no_gene_association		Exchange
WBPTMR0288				no_gene_association		Exchange
WBPTMR0289				no_gene_association		Exchange
WBPTMR0290				no_gene_association		Exchange
WBPTMR0291				no_gene_association		Exchange
WBPTMR0292				no_gene_association		Exchange
WBPTMR0293				no_gene_association		Exchange
WBPTMR0294				no_gene_association		Exchange
WBPTMR0295				no_gene_association		Exchange
WBPTMR0296				no_gene_association		Exchange
WBPTMR0297				no_gene_association		Exchange
WBPTMR0298				no_gene_association		Exchange
WBPTMR0299				no_gene_association		Exchange
WBPTMR0300				no_gene_association		Exchange
WBPTMR0301				no_gene_association		Exchange
WBPTMR0302				no_gene_association		Exchange
WBPTMR0303				no_gene_association		Exchange
WBPTMR0304				no_gene_association		Exchange
WBPTMR0305				no_gene_association		Exchange
WBPTMR0306				no_gene_association		Exchange
WBPTMR0307				no_gene_association		Exchange
WBPTMR0308				no_gene_association		Exchange
WBPTMR0309				no_gene_association		Exchange
WBPTMR0310				no_gene_association		Exchange
WBPTMR0311				no_gene_association		Exchange
WBPTMR0312				no_gene_association		Exchange
WBPTMR0313				no_gene_association		Exchange
WBPTMR0314	41932	R01706		TMUE_2000008856	3.1.2.14	Fatty acid biosynthesis		TRUE	TRUE
WBPTMR0315		R04428		TMUE_2000008856	2.3.1.85;2.3.1.86;2.3.1.-;4.2.1.59;4.2.1.-	Fatty acid biosynthesis		TRUE	TRUE
WBPTMR0316	41876	R04965		TMUE_2000008856	2.3.1.85;4.2.1.59	Fatty acid biosynthesis		TRUE	TRUE
WBPTMR0317	41860	R04535		TMUE_2000008856	2.3.1.85;4.2.1.59	Fatty acid biosynthesis		TRUE	TRUE
WBPTMR0318		R04954		TMUE_2000008856	2.3.1.85;2.3.1.86;2.3.1.-;4.2.1.59;4.2.1.-	Fatty acid biosynthesis		TRUE	TRUE
WBPTMR0319	41848	R04959		TMUE_3000012291;TMUE_1000003781;TMUE_2000008856	2.3.1.85;1.3.1.39	Fatty acid biosynthesis		TRUE	TRUE
WBPTMR0320	41856			TMUE_2000008856		Fatty acid biosynthesis
WBPTMR0321	41792	R01626		TMUE_2000009392	2.3.1.39	Fatty acid biosynthesis		TRUE	TRUE
WBPTMR0322	41788	R01624		TMUE_2000008856	2.3.1.38	Fatty acid biosynthesis		TRUE
WBPTMR0323	41892	R04568		TMUE_2000008856	2.3.1.85;4.2.1.59	Fatty acid biosynthesis		TRUE	TRUE
WBPTMR0324	41820	R04952		TMUE_1000003892;TMUE_2000008856	2.3.1.85;2.3.1.41;2.3.1.179	Fatty acid biosynthesis		TRUE	TRUE
WBPTMR0325		R04430		TMUE_3000012291;TMUE_1000003781;TMUE_2000008856	1.3.1.10;1.3.1.39;1.3.1.104;1.3.1.-;2.3.1.85;2.3.1.86	Fatty acid biosynthesis		TRUE	TRUE
WBPTMR0326	41852	R04960		TMUE_1000003892;TMUE_2000008856	2.3.1.85;2.3.1.41;2.3.1.179	Fatty acid biosynthesis		TRUE	TRUE
WBPTMR0327	41884	R04726		TMUE_1000003892;TMUE_2000008856	2.3.1.85;2.3.1.41;2.3.1.179	Fatty acid biosynthesis		TRUE	TRUE
WBPTMR0328	41840			TMUE_2000008856		Fatty acid biosynthesis
WBPTMR0329	41908			TMUE_2000008856		Fatty acid biosynthesis
WBPTMR0330	41896	R04967		TMUE_3000012291;TMUE_1000003781;TMUE_2000008856	2.3.1.85;1.3.1.39	Fatty acid biosynthesis		TRUE	TRUE
WBPTMR0331	41864	R04962		TMUE_3000012291;TMUE_1000003781;TMUE_2000008856	2.3.1.85;1.3.1.39	Fatty acid biosynthesis		TRUE	TRUE
WBPTMR0332	41872			TMUE_2000008856		Fatty acid biosynthesis
WBPTMR0333	41832	R04956		TMUE_3000012291;TMUE_1000003781;TMUE_2000008856	2.3.1.85;1.3.1.39	Fatty acid biosynthesis		TRUE	TRUE
WBPTMR0334	41904			TMUE_2000008856		Fatty acid biosynthesis
WBPTMR0335	41888			TMUE_2000008856		Fatty acid biosynthesis
WBPTMR0336	41880	R04725		TMUE_3000012291;TMUE_1000003781;TMUE_2000008856	2.3.1.85;1.3.1.39	Fatty acid biosynthesis		TRUE	TRUE
WBPTMR0337	11308	R00742	R-HSA-8876889	TMUE_2000006174	6.4.1.2	Fatty acid biosynthesis		TRUE	TRUE
WBPTMR0338	41836	R04957		TMUE_1000003892;TMUE_2000008856	2.3.1.85;2.3.1.41;2.3.1.179	Fatty acid biosynthesis		TRUE	TRUE
WBPTMR0339	41900	R04968		TMUE_1000003892;TMUE_2000008856	2.3.1.85;2.3.1.41;2.3.1.179	Fatty acid biosynthesis		TRUE	TRUE
WBPTMR0340	41844	R04537		TMUE_2000008856	2.3.1.85;4.2.1.59	Fatty acid biosynthesis		TRUE	TRUE
WBPTMR0341	41912	R04970		TMUE_3000012291;TMUE_1000003781;TMUE_2000008856	2.3.1.85;1.3.1.39	Fatty acid biosynthesis		TRUE	TRUE
WBPTMR0342	41824			TMUE_2000008856		Fatty acid biosynthesis
WBPTMR0343		R04533		TMUE_2000008856	1.1.1.100;1.1.1.-;2.3.1.85;2.3.1.86;2.3.1.-	Fatty acid biosynthesis		TRUE	TRUE
WBPTMR0344	41868	R04963		TMUE_1000003892;TMUE_2000008856	2.3.1.85;2.3.1.41;2.3.1.179	Fatty acid biosynthesis		TRUE	TRUE
WBPTMR0345		R04355		TMUE_1000003892;TMUE_2000008856	2.3.1.41;2.3.1.85;2.3.1.86;2.3.1.179;2.3.1.-	Fatty acid biosynthesis		TRUE	TRUE
WBPTMR0346	35347	R07760		TMUE_1000003726;TMUE_3000012508	4.2.1.17	Fatty acid elongation	TRUE	TRUE	TRUE
WBPTMR0347	31183	R04742	R-HSA-77309	TMUE_3000011782;TMUE_1000004080	2.3.1.16	Fatty acid elongation	TRUE	TRUE	TRUE
WBPTMR0348	44960		R-HSA-8952873	TMUE_3000012291	1.3.1.38	Fatty acid elongation
WBPTMR0349	31199	R04746	R-HSA-77333	TMUE_2000010679	4.2.1.17	Fatty acid elongation	TRUE	TRUE	TRUE
WBPTMR0350	18161	R03991	R-HSA-77304	TMUE_3000011782;TMUE_1000004080	2.3.1.155	Fatty acid elongation	TRUE	TRUE	TRUE
WBPTMR0351	44968			TMUE_3000012291		Fatty acid elongation
WBPTMR0352	44956			TMUE_3000012291	1.3.1.38	Fatty acid elongation
WBPTMR0353	31171	R04740	R-HSA-77277	TMUE_2000010679	4.2.1.17	Fatty acid elongation	TRUE	TRUE	TRUE
WBPTMR0354	30547	R04749	R-HSA-77325	TMUE_2000010679;TMUE_3000011446	4.2.1.17	Fatty acid elongation	TRUE	TRUE	TRUE
WBPTMR0355	36143			TMUE_3000012291		Fatty acid elongation
WBPTMR0356	35315		R-HSA-548814	TMUE_3000013565		Fatty acid elongation
WBPTMR0357	31111	R01177	R-HSA-77321	TMUE_3000011782;TMUE_3000014293;TMUE_1000004080	2.3.1.16	Fatty acid elongation	TRUE	TRUE	TRUE
WBPTMR0358	31091	R03858	R-HSA-77271	TMUE_3000011782;TMUE_1000004080	2.3.1.16	Fatty acid elongation	TRUE	TRUE	TRUE
WBPTMR0359	31143	R04748	R-HSA-77323	TMUE_3000011978	1.1.1.35;1.1.1.211	Fatty acid elongation	TRUE	TRUE	TRUE
WBPTMR0360	16645	R01274	R-HSA-5690046	TMUE_3000012206	3.1.2.2	Fatty acid elongation	TRUE	TRUE	TRUE
WBPTMR0361	31159	R04737	R-HSA-77303	TMUE_3000011978	1.1.1.35;1.1.1.211	Fatty acid elongation	TRUE	TRUE	TRUE
WBPTMR0362	44964			TMUE_3000012291		Fatty acid elongation
WBPTMR0363	44952			TMUE_3000012291	1.3.1.38	Fatty acid elongation
WBPTMR0364	35351		R-HSA-548831	TMUE_3000012291		Fatty acid elongation
WBPTMR0365	31075	R04170	R-HSA-77256	TMUE_2000010679	4.2.1.17	Fatty acid elongation	TRUE	TRUE	TRUE
WBPTMR0366	31191	R04744	R-HSA-77344	TMUE_2000010679	4.2.1.17	Fatty acid elongation	TRUE	TRUE	TRUE
WBPTMR0367	31179	R04741	R-HSA-77254	TMUE_1000003894;TMUE_3000011978	1.1.1.35;1.1.1.211	Fatty acid elongation	TRUE	TRUE	TRUE
WBPTMR0368	31167	R04739	R-HSA-77283	TMUE_1000003894;TMUE_3000011978	1.1.1.35;1.1.1.211	Fatty acid elongation	TRUE	TRUE	TRUE
WBPTMR0369	31187	R04743	R-HSA-77342	TMUE_1000003894;TMUE_3000011978	1.1.1.35;1.1.1.211	Fatty acid elongation	TRUE	TRUE	TRUE
WBPTMR0370	31203	R04747	R-HSA-77329	TMUE_3000011782;TMUE_1000004080	2.3.1.16	Fatty acid elongation	TRUE	TRUE	TRUE
WBPTMR0371	31195	R04745	R-HSA-77331	TMUE_1000003894;TMUE_3000011978	1.1.1.35;1.1.1.211	Fatty acid elongation	TRUE	TRUE	TRUE
WBPTMR0372	31087	R03778	R-HSA-77340	TMUE_3000011782;TMUE_1000004080	2.3.1.16	Fatty acid elongation	TRUE	TRUE	TRUE
WBPTMR0373	35299	R07759	R-HSA-548818	TMUE_3000012041	1.1.1.330	Fatty acid elongation	TRUE	TRUE	TRUE
WBPTMR0374	31163	R04738	R-HSA-77301	TMUE_2000010679	4.2.1.17	Fatty acid elongation	TRUE	TRUE	TRUE
WBPTMR0375	28354	R04754	R-HSA-77345	TMUE_3000011831	1.3.8.7;1.3.99.-	Fatty acid metabolism	TRUE	TRUE	TRUE
WBPTMR0376	46208			TMUE_3000013113;TMUE_3000014436;TMUE_2000006926;TMUE_0000000026;TMUE_0000002272;TMUE_2000007627;TMUE_2000010305	6.2.1.3	Fatty acid metabolism
WBPTMR0377	30799	R01975	R-HSA-77312	TMUE_3000011978	1.1.1.35;1.1.1.211	Fatty acid metabolism	TRUE	TRUE	TRUE
WBPTMR0378	30799	R01975	R-HSA-77312	TMUE_3000011978	1.1.1.35;1.1.1.211	Fatty acid metabolism	TRUE	TRUE	TRUE
WBPTMR0379	35339			TMUE_3000011978		Fatty acid metabolism
WBPTMR0380	30747	R01279	R-HSA-77299	TMUE_3000011831;TMUE_0000001764;TMUE_1000005908	1.3.8.7;1.3.8.8;1.3.8.9;1.3.99.-	Fatty acid metabolism		TRUE	TRUE
WBPTMR0381	31039	R03857	R-HSA-77263	TMUE_3000011831	1.3.8.7;1.3.8.8;1.3.8.9;1.3.99.-	Fatty acid metabolism	TRUE	TRUE	TRUE
WBPTMR0382	33615			TMUE_3000013113;TMUE_3000013218;TMUE_2000010305;TMUE_3000014436;TMUE_2000006926;TMUE_0000000026;TMUE_0000002272;TMUE_2000007627		Fatty acid metabolism
WBPTMR0383	30731	R01175	R-HSA-77319	TMUE_3000011831;TMUE_2000007044	1.3.99.3	Fatty acid metabolism	TRUE	TRUE	TRUE
WBPTMR0384	40847			no_gene_association		Fatty acid metabolism
WBPTMR0385	26558	R03026	R-HSA-77314	TMUE_2000010679	4.2.1.116	Fatty acid metabolism	TRUE	TRUE	TRUE
WBPTMR0386				TMUE_3000011782;TMUE_1000004080		Fatty acid metabolism
WBPTMR0387				TMUE_3000011978		Fatty acid metabolism
WBPTMR0388	39199			TMUE_1000003726;TMUE_3000012508		Fatty acid metabolism
WBPTMR0389	39211			TMUE_1000003726;TMUE_3000012508		Fatty acid metabolism
WBPTMR0390	48216			TMUE_0000001764;TMUE_1000005908		Fatty acid metabolism
WBPTMR0391	33639			TMUE_3000013113;TMUE_3000013218;TMUE_2000010305;TMUE_3000014436;TMUE_2000006926;TMUE_0000000026;TMUE_0000002272;TMUE_2000007627		Fatty acid metabolism
WBPTMR0392	40843			TMUE_3000011831;TMUE_0000001764;TMUE_1000005908		Fatty acid metabolism
WBPTMR0393	30751	R01280	R-HSA-434382	TMUE_3000013113;TMUE_3000013218;TMUE_2000010305;TMUE_3000014436;TMUE_2000006926;TMUE_0000000026;TMUE_0000002272;TMUE_2000007627	6.2.1.3	Fatty acid metabolism	TRUE	TRUE	TRUE
WBPTMR0394	15421	R00390		TMUE_3000013113;TMUE_3000014436;TMUE_2000006926;TMUE_0000000026;TMUE_0000002272;TMUE_2000007627;TMUE_2000010305	6.2.1.3	Fatty acid metabolism	TRUE		TRUE
WBPTMR0395	21036	R00238	R-HSA-74181	TMUE_3000014293	2.3.1.9	Fatty acid metabolism	TRUE	TRUE	TRUE
WBPTMR0396	21036	R00238	R-HSA-74181	TMUE_3000014293	2.3.1.9	Fatty acid metabolism	TRUE	TRUE	TRUE
WBPTMR0397				TMUE_3000011782;TMUE_1000004080		Fatty acid metabolism
WBPTMR0398	35279			no_gene_association		Fatty acid metabolism
WBPTMR0399	30943	R03777	R-HSA-77338	TMUE_3000011831	1.3.8.7;1.3.99.-	Fatty acid metabolism	TRUE	TRUE	TRUE
WBPTMR0400				TMUE_2000010679;TMUE_3000011446		Fatty acid metabolism
WBPTMR0401				TMUE_3000011782;TMUE_1000004080		Fatty acid metabolism
WBPTMR0402	31207	R04751	R-HSA-77327	TMUE_3000011831;TMUE_0000001764	1.3.8.5	Fatty acid metabolism	TRUE	TRUE	TRUE
WBPTMR0403	28358	R03990	R-HSA-77274	TMUE_3000011831;TMUE_0000001764;TMUE_1000005908	1.3.8.7;1.3.8.8;1.3.8.9;1.3.99.-	Fatty acid metabolism	TRUE	TRUE	TRUE
WBPTMR0404	47232			TMUE_0000001764;TMUE_1000005908		Fatty acid metabolism
WBPTMR0405				TMUE_3000011978		Fatty acid metabolism
WBPTMR0406	51832			TMUE_3000013218;TMUE_2000010676;TMUE_3000014348;TMUE_2000010330		Fatty acid metabolism
WBPTMR0407	51812			TMUE_3000013218;TMUE_2000010676;TMUE_3000014348;TMUE_2000010330		Fatty acid metabolism
WBPTMR0408		R01704		TMUE_0000001435;TMUE_2000009606;TMUE_0000002465	1.2.1.48	Fatty acid metabolism	TRUE
WBPTMR0409	43748			TMUE_3000013113;TMUE_3000014436;TMUE_2000006926;TMUE_0000000026;TMUE_0000002272;TMUE_2000007627;TMUE_2000010305		Fatty acid metabolism
WBPTMR0410	35347	R07760		TMUE_1000003726;TMUE_3000012508	4.2.1.17	Fatty acid metabolism	TRUE	TRUE	TRUE
WBPTMR0411	35299	R07759	R-HSA-548818	TMUE_3000012041	1.1.1.330	Fatty acid metabolism	TRUE	TRUE	TRUE
WBPTMR0412	17473	R00424	R-HSA-1474146	TMUE_3000010940	3.5.4.16	Folate biosynthesis		TRUE
WBPTMR0413	32627	R08208		TMUE_2000009540	1.1.1.153	Folate biosynthesis		TRUE
WBPTMR0414	22048	R04286		TMUE_3000012959	4.2.3.12	Folate biosynthesis	TRUE	TRUE	TRUE
WBPTMR0415	32251	R01793		TMUE_2000009319	1.5.1.34	Folate biosynthesis	TRUE	TRUE
WBPTMR0416	32247	R01794		TMUE_2000009319	1.5.1.34	Folate biosynthesis	TRUE	TRUE
WBPTMR0417	11140	R01818		TMUE_2000010565	5.4.2.8	Fructose and mannose metabolism	TRUE	TRUE	TRUE
WBPTMR0418	15229	R00885		TMUE_3000014499	2.7.7.13	Fructose and mannose metabolism	TRUE	TRUE	TRUE
WBPTMR0419	23820	R00888	R-HSA-6787632	TMUE_3000014686	4.2.1.47	Fructose and mannose metabolism	TRUE	TRUE	TRUE
WBPTMR0420	12356	R00772		TMUE_0000002060;TMUE_3000014620	5.3.1.8	Fructose and mannose metabolism		TRUE
WBPTMR0421	16125	R00760		TMUE_3000013663;TMUE_2000008220	2.7.1.1;2.7.1.4	Fructose and mannose metabolism		TRUE
WBPTMR0422	18885	R05692		TMUE_3000011601	1.1.1.271	Fructose and mannose metabolism	TRUE	TRUE	TRUE
WBPTMR0423	15653	R02732	R-HSA-71802	TMUE_3000011720	2.7.1.105	Fructose and mannose metabolism	TRUE
WBPTMR0424	13941	R01059	R-HSA-70349	TMUE_3000014363	2.7.1.28	Fructose and mannose metabolism		TRUE
WBPTMR0425	33795	R00802		TMUE_3000011509;TMUE_3000013661		Fructose and mannose metabolism
WBPTMR0426	17289	R00763	R-HSA-70262	TMUE_3000011720;TMUE_3000012924	3.1.3.46	Fructose and mannose metabolism		TRUE
WBPTMR0427	11028	R01326		TMUE_3000013663;TMUE_2000008220	2.7.1.1;2.7.1.7	Fructose and mannose metabolism	TRUE	TRUE	TRUE
WBPTMR0428	30387	R09752		TMUE_3000014280	2.7.7.69;2.7.7.78	Fructose and mannose metabolism	TRUE
WBPTMR0429	30387	R09752		TMUE_3000014499	2.7.7.69;2.7.7.78	Fructose and mannose metabolism	TRUE
WBPTMR0430	13989	R00955		TMUE_0000002093	2.7.7.12	Galactose metabolism	TRUE	TRUE
WBPTMR0431	10076	R01100		TMUE_2000009619	3.2.1.108	Galactose metabolism	TRUE	TRUE
WBPTMR0432	22168	R00291		TMUE_1000003636	5.1.3.2	Galactose metabolism	TRUE	TRUE	TRUE
WBPTMR0433	13553	R01092		TMUE_2000007661	2.7.1.6	Galactose metabolism	TRUE	TRUE	TRUE
WBPTMR0434	37967	R01095		TMUE_2000008568;TMUE_2000008567;TMUE_0000001628	1.1.1.21	Galactose metabolism	TRUE	TRUE
WBPTMR0435	37963	R01093		TMUE_2000008568;TMUE_2000008567;TMUE_0000001628	1.1.1.21	Galactose metabolism	TRUE
WBPTMR0436		R01103		TMUE_3000014387;TMUE_3000013281	3.2.1.22	Galactose metabolism	TRUE
WBPTMR0437		R03634		TMUE_3000014387;TMUE_3000013281	3.2.1.22	Galactose metabolism	TRUE
WBPTMR0438		R01262		TMUE_2000009139	2.3.2.2	Glutathione metabolism	TRUE
WBPTMR0439		R01262		TMUE_2000009139	2.3.2.2	Glutathione metabolism	TRUE
WBPTMR0440	11740	R00115	R-HSA-71682	TMUE_3000013500	1.8.1.7	Glutathione metabolism	TRUE	TRUE	TRUE
WBPTMR0441	28783	R00899	R-HSA-1247910	TMUE_3000013017;TMUE_3000013018;TMUE_3000014694;TMUE_2000008397	3.4.11.1;3.4.11.2	Glutathione metabolism	TRUE	TRUE	TRUE
WBPTMR0442	13557	R00497	R-HSA-174394	TMUE_1000003975;TMUE_1000003977;TMUE_1000003976	6.3.2.3	Glutathione metabolism	TRUE	TRUE	TRUE
WBPTMR0443		R01262		TMUE_2000009139	2.3.2.2	Glutathione metabolism	TRUE
WBPTMR0444		R01262		TMUE_2000009139	2.3.2.2	Glutathione metabolism	TRUE
WBPTMR0445		R01262		TMUE_2000009139	2.3.2.2	Glutathione metabolism	TRUE
WBPTMR0446		R01262		TMUE_2000009139	2.3.2.2	Glutathione metabolism	TRUE
WBPTMR0447	13285	R00894	R-HSA-174367	TMUE_1000003071	6.3.2.2	Glutathione metabolism	TRUE	TRUE	TRUE
WBPTMR0448	10348	R00251	R-HSA-1247935	TMUE_3000011856	3.5.2.9	Glutathione metabolism	TRUE	TRUE
WBPTMR0449				no_gene_association		Glutathione metabolism
WBPTMR0450	16833	R00274	R-HSA-71676	TMUE_3000011676;TMUE_3000011675	1.11.1.9	Glutathione metabolism	TRUE	TRUE	TRUE
WBPTMR0451	10272	R02240		TMUE_2000008016;TMUE_1000004637;TMUE_3000013110;TMUE_2000006544	2.7.1.107	Glycerolipid metabolism	TRUE	TRUE	TRUE
WBPTMR0452	10868	R02251		TMUE_3000012844;TMUE_1000003950	2.3.1.20	Glycerolipid metabolism	TRUE	TRUE
WBPTMR0453	15773	R01011		TMUE_3000014363	2.7.1.29	Glycerolipid metabolism	TRUE	TRUE	TRUE
WBPTMR0454	27429	R02239		TMUE_3000011594;TMUE_1000003143	3.1.3.4	Glycerolipid metabolism	TRUE	TRUE
WBPTMR0455	21644	R00847	R-HSA-75887	TMUE_2000006756	2.7.1.30	Glycerolipid metabolism	TRUE	TRUE	TRUE
WBPTMR0456	15937	R07328		TMUE_1000005662;TMUE_2000008564	1.1.1.2;1.1.1.71	Glycerolipid metabolism
WBPTMR0457	19709	R02241		TMUE_1000003882;TMUE_3000014272	2.3.1.51	Glycerolipid metabolism	TRUE	TRUE	TRUE
WBPTMR0458	16185	R00538		TMUE_0000001435;TMUE_3000013698;TMUE_2000009606;TMUE_0000002465	1.2.1.3;1.2.1.5	Glycerolipid metabolism
WBPTMR0459	51728	R01010		TMUE_2000006135;TMUE_3000013529;TMUE_3000011580;TMUE_2000007062;TMUE_2000008421;TMUE_2000009453;TMUE_3000013257;TMUE_2000009450;TMUE_2000006140;TMUE_3000013946		Glycerolipid metabolism	TRUE
WBPTMR0460	32939	R01321		TMUE_2000010392	2.7.8.2	Glycerophospholipid metabolism	TRUE		TRUE
WBPTMR0461	32943	R02057		TMUE_2000010392;TMUE_1000003456	2.7.8.1	Glycerophospholipid metabolism	TRUE	TRUE
WBPTMR0462	17561	R01026	R-HSA-372519	TMUE_3000012587	3.1.1.7	Glycerophospholipid metabolism	TRUE	TRUE
WBPTMR0463	11092	R00842	R-HSA-75889	TMUE_2000007597	1.1.1.8;1.1.1.94	Glycerophospholipid metabolism	TRUE	TRUE	TRUE
WBPTMR0464	18821	R01023	R-HSA-264622	TMUE_3000011467	2.3.1.6	Glycerophospholipid metabolism	TRUE	TRUE
WBPTMR0465	20828	R02055		TMUE_3000013076	4.1.1.65	Glycerophospholipid metabolism	TRUE	TRUE	TRUE
WBPTMR0466	18997	R01890		TMUE_3000014166	2.7.7.15	Glycerophospholipid metabolism	TRUE	TRUE	TRUE
WBPTMR0467	16229	R01799		TMUE_3000013695	2.7.7.41	Glycerophospholipid metabolism	TRUE	TRUE	TRUE
WBPTMR0468	12593	R01801	R-HSA-1482939	TMUE_2000009699	2.7.8.5	Glycerophospholipid metabolism	TRUE		TRUE
WBPTMR0469	16061	R01030	R-HSA-6814132	TMUE_3000012590	3.1.4.2	Glycerophospholipid metabolism	TRUE	TRUE
WBPTMR0470	12837	R01021		TMUE_2000007384;TMUE_0000001905	2.7.1.32	Glycerophospholipid metabolism	TRUE	TRUE	TRUE
WBPTMR0471	14445	R01310		TMUE_1000004078;TMUE_3000011423;TMUE_1000004511	3.1.4.4	Glycerophospholipid metabolism	TRUE	TRUE	TRUE
WBPTMR0472	33751	R02029		no_ortholog	3.1.3.27	Glycerophospholipid metabolism	TRUE
WBPTMR0473	32931	R02030		TMUE_3000014105	2.7.8.41	Glycerophospholipid metabolism	TRUE	TRUE
WBPTMR0474	28755	R08657		TMUE_1000003635	1.1.5.3	Glycerophospholipid metabolism	TRUE		TRUE
WBPTMR0475				no_gene_association		Glycerophospholipid metabolism
WBPTMR0476	15801	R01313		TMUE_1000003830;TMUE_3000011432;TMUE_3000012943;TMUE_2000008503;TMUE_3000012942;TMUE_3000014663	3.1.1.4	Glycerophospholipid metabolism
WBPTMR0477	15177	R02746		TMUE_1000005424;TMUE_1000004271;TMUE_3000013109	3.1.1.5	Glycerophospholipid metabolism	TRUE	TRUE	TRUE
WBPTMR0478	17889	R00748	R-HSA-5696415	TMUE_3000011654	4.2.3.2	Glycerophospholipid metabolism	TRUE	TRUE
WBPTMR0479	38995			TMUE_1000004078;TMUE_3000011423;TMUE_1000004511	3.1.4.4	Glycerophospholipid metabolism
WBPTMR0480	12937	R01318		TMUE_1000003218	2.3.1.23	Glycerophospholipid metabolism	TRUE	TRUE
WBPTMR0481	45088			TMUE_3000012534		Glycerophospholipid metabolism
WBPTMR0482	33191			TMUE_1000005253	2.3.1.n6	Glycerophospholipid metabolism
WBPTMR0483	13069	R01468	R-HSA-1483222	TMUE_2000007384;TMUE_0000001905	2.7.1.82	Glycerophospholipid metabolism	TRUE	TRUE
WBPTMR0484	29319	R01470		TMUE_3000012590	3.1.4.2	Glycerophospholipid metabolism	TRUE	TRUE
WBPTMR0485	32967			TMUE_1000005424;TMUE_1000004271;TMUE_3000013109		Glycerophospholipid metabolism
WBPTMR0486		R02051		TMUE_1000004078;TMUE_0000000832;TMUE_3000011423;TMUE_1000004511	3.1.4.4	Glycerophospholipid metabolism	TRUE	TRUE	TRUE
WBPTMR0487	24592	R02038	R-HSA-1483190	TMUE_3000014166	2.7.7.14	Glycerophospholipid metabolism	TRUE	TRUE	TRUE
WBPTMR0488	11092	R00842	R-HSA-75889	TMUE_2000007597	1.1.1.8;1.1.1.94	Glycerophospholipid metabolism	TRUE	TRUE	TRUE
WBPTMR0489	20828	R02055		TMUE_3000013076	4.1.1.65	Glycerophospholipid metabolism	TRUE	TRUE	TRUE
WBPTMR0490	12641	R01513	R-HSA-977348	TMUE_2000006113	1.1.1.95	Glycine, serine and threonine metabolism	TRUE	TRUE
WBPTMR0491	10112	R01290		TMUE_2000006236;TMUE_3000013233	4.2.1.22	Glycine, serine and threonine metabolism	TRUE	TRUE	TRUE
WBPTMR0492	15481	R00945		TMUE_3000012821;TMUE_0000000715	2.1.2.1	Glycine, serine and threonine metabolism	TRUE	TRUE	TRUE
WBPTMR0493	15481	R00945		TMUE_3000012821	2.1.2.1	Glycine, serine and threonine metabolism	TRUE	TRUE	TRUE
WBPTMR0494	22852	R00585		TMUE_3000011199	2.6.1.51	Glycine, serine and threonine metabolism	TRUE	TRUE
WBPTMR0495	22852	R00585		TMUE_3000011199	2.6.1.51	Glycine, serine and threonine metabolism	TRUE	TRUE
WBPTMR0496	13161	R01465	R-HSA-6798667	TMUE_1000005231	1.1.1.103	Glycine, serine and threonine metabolism	TRUE	TRUE	TRUE
WBPTMR0497	14329	R04173	R-HSA-977333	TMUE_1000005262	2.6.1.52	Glycine, serine and threonine metabolism	TRUE	TRUE
WBPTMR0498	14005	R01001	R-HSA-1614583	TMUE_1000005541	4.4.1.1	Glycine, serine and threonine metabolism	TRUE	TRUE	TRUE
WBPTMR0499	21208	R00582	R-HSA-977324	TMUE_2000010146	3.1.3.3	Glycine, serine and threonine metabolism	TRUE	TRUE
WBPTMR0500	19125	R00588		TMUE_3000011199	2.6.1.45	Glycine, serine and threonine metabolism
WBPTMR0501	19169	R00220	R-HSA-9034539	TMUE_3000011584	4.3.1.17	Glycine, serine and threonine metabolism	TRUE	TRUE
WBPTMR0502	19125	R00588		TMUE_3000011199	2.6.1.45	Glycine, serine and threonine metabolism
WBPTMR0503	27377			TMUE_3000013243	2.7.1.165	Glycine, serine and threonine metabolism
WBPTMR0504	20736	R00371		TMUE_3000014551	2.3.1.29	Glycine, serine and threonine metabolism	TRUE	TRUE
WBPTMR0505	24923			TMUE_1000005541	4.4.1.1	Glycine, serine and threonine metabolism
WBPTMR0506	22108	R00996		TMUE_2000006320	4.3.1.19	Glycine, serine and threonine metabolism	TRUE
WBPTMR0507	36495		R-HSA-70420	TMUE_3000013663;TMUE_1000005193;TMUE_2000008220		Glycolysis / Gluconeogenesis
WBPTMR0508	14729	R01068	R-HSA-71495	TMUE_1000004561	4.1.2.13	Glycolysis / Gluconeogenesis		TRUE	TRUE
WBPTMR0509	14801	R01512	R-HSA-71850	TMUE_2000006953	2.7.2.3	Glycolysis / Gluconeogenesis	TRUE	TRUE	TRUE
WBPTMR0510	15901	R01518	R-HSA-71654	TMUE_2000009904	5.4.2.11;5.4.2.12	Glycolysis / Gluconeogenesis	TRUE		TRUE
WBPTMR0511	23176	R00235	R-HSA-8875071	TMUE_2000009605	6.2.1.1	Glycolysis / Gluconeogenesis	TRUE	TRUE	TRUE
WBPTMR0512	18157	R00200	R-HSA-71670	TMUE_1000003136;TMUE_2000009037;TMUE_0000000835	2.7.1.40	Glycolysis / Gluconeogenesis	TRUE	TRUE	TRUE
WBPTMR0513	23536	R00959		TMUE_3000014496	5.4.2.2;5.4.2.5	Glycolysis / Gluconeogenesis	TRUE		TRUE
WBPTMR0514	11064	R00762	R-HSA-70479	TMUE_2000007462	3.1.3.11	Glycolysis / Gluconeogenesis		TRUE	TRUE
WBPTMR0515	10164	R00658	R-HSA-70494	TMUE_1000005074	4.2.1.11	Glycolysis / Gluconeogenesis	TRUE	TRUE	TRUE
WBPTMR0516	10388	R00431	R-HSA-70241	TMUE_1000003357	4.1.1.32	Glycolysis / Gluconeogenesis	TRUE	TRUE	TRUE
WBPTMR0517	23444	R00703	R-HSA-71849	TMUE_1000005352	1.1.1.27	Glycolysis / Gluconeogenesis	TRUE	TRUE	TRUE
WBPTMR0518	16109	R00756	R-HSA-70467	TMUE_1000003832	2.7.1.11	Glycolysis / Gluconeogenesis		TRUE	TRUE
WBPTMR0519	10300	R01061	R-HSA-70482	TMUE_1000005653	1.2.1.12;1.2.1.59	Glycolysis / Gluconeogenesis	TRUE	TRUE	TRUE
WBPTMR0520	18585	R01015	R-HSA-70454	TMUE_2000006240	5.3.1.1	Glycolysis / Gluconeogenesis	TRUE	TRUE	TRUE
WBPTMR0521	25290	R00754	R-HSA-71707	TMUE_3000014191;TMUE_3000012058;TMUE_3000012955	1.1.1.1	Glycolysis / Gluconeogenesis	TRUE	TRUE	TRUE
WBPTMR0522	25294	R00710	R-HSA-71723	TMUE_0000001435;TMUE_3000013698;TMUE_0000002465;TMUE_3000011694;TMUE_2000009606	1.2.1.3	Glycolysis / Gluconeogenesis	TRUE	TRUE
WBPTMR0523	25294	R00710	R-HSA-71723	TMUE_0000001435;TMUE_3000013698;TMUE_0000002465;TMUE_3000011694;TMUE_2000009606	1.2.1.3	Glycolysis / Gluconeogenesis	TRUE	TRUE
WBPTMR0524	56952	R00572		TMUE_1000003136;TMUE_2000009037;TMUE_0000000835	2.7.1.40	Glycolysis / Gluconeogenesis		TRUE
WBPTMR0525	44904	R01788	R-HSA-71825	TMUE_2000007014	3.1.3.9;3.1.3.58	Glycolysis / Gluconeogenesis
WBPTMR0526	56956	R00724		TMUE_1000003136;TMUE_2000009037;TMUE_0000000835	2.7.1.40	Glycolysis / Gluconeogenesis
WBPTMR0527	30295	R00430		TMUE_1000003136;TMUE_2000009037;TMUE_0000000835	2.7.1.40	Glycolysis / Gluconeogenesis		TRUE	TRUE
WBPTMR0528	56948	R00659		TMUE_1000003136;TMUE_2000009037;TMUE_0000000835	2.7.1.40	Glycolysis / Gluconeogenesis		TRUE
WBPTMR0529	11460	R05804		TMUE_1000003062	2.7.1.147	Glycolysis / Gluconeogenesis
WBPTMR0530		R02740		TMUE_2000008839;TMUE_0000000315	5.3.1.9	Glycolysis / Gluconeogenesis	TRUE		TRUE
WBPTMR0531		R03321		TMUE_2000008839;TMUE_0000000315	5.3.1.9	Glycolysis / Gluconeogenesis	TRUE		TRUE
WBPTMR0532	16249	R02739		TMUE_2000008839;TMUE_0000000315	5.1.3.15	Glycolysis / Gluconeogenesis	TRUE	TRUE	TRUE
WBPTMR0533	36495		R-HSA-70420	TMUE_3000013663;TMUE_1000005193;TMUE_2000008220		Glycolysis / Gluconeogenesis
WBPTMR0534	36495		R-HSA-70420	TMUE_1000003062		Glycolysis / Gluconeogenesis
WBPTMR0535	25298	R00711		TMUE_0000001435;TMUE_2000009606;TMUE_0000002465	1.2.1.4	Glycolysis / Gluconeogenesis	TRUE	TRUE
WBPTMR0536	25298	R00711		TMUE_0000001435;TMUE_2000009606;TMUE_0000002465	1.2.1.4	Glycolysis / Gluconeogenesis	TRUE	TRUE
WBPTMR0537	27758	R01221		TMUE_1000003387;TMUE_3000012352;TMUE_3000014098;TMUE_3000013995	1.4.1.27	Glyoxylate and dicarboxylate metabolism		TRUE	TRUE
WBPTMR0538	18181	R00472		TMUE_3000012610	2.3.3.9	Glyoxylate and dicarboxylate metabolism	TRUE	TRUE	TRUE
WBPTMR0539	18181	R00472		TMUE_3000012610	2.3.3.9	Glyoxylate and dicarboxylate metabolism	TRUE	TRUE	TRUE
WBPTMR0540	13245	R00479		TMUE_0000001696;TMUE_3000012610	4.1.3.1	Glyoxylate and dicarboxylate metabolism	TRUE	TRUE	TRUE
WBPTMR0541	54200	R04867		TMUE_0000000056;TMUE_2000007005;TMUE_1000003316;TMUE_3000011641;TMUE_1000003168;TMUE_3000013705;TMUE_2000007226;TMUE_2000007657;TMUE_2000009984;TMUE_2000009651	2.1.1.43	Histone modification	TRUE	TRUE	TRUE
WBPTMR0542	45948			TMUE_1000004140;TMUE_1000002755;TMUE_1000004319;TMUE_2000008875;TMUE_1000004171;TMUE_0000002281;TMUE_1000004998;TMUE_2000009248;TMUE_1000004513;TMUE_0000000795;TMUE_1000004008;TMUE_1000003231;TMUE_2000006237;TMUE_1000004349;TMUE_3000012083;TMUE_2000009142;TMUE_0000001314	2.3.1.48	Histone modification
WBPTMR0543	12709	R03362		TMUE_1000003713	2.7.1.137	Inositol phosphate metabolism	TRUE	TRUE
WBPTMR0544	19877	R03361		TMUE_3000013126;TMUE_2000009971;TMUE_2000010341	2.7.1.67	Inositol phosphate metabolism	TRUE	TRUE	TRUE
WBPTMR0545	37459	R05799	R-HSA-1855216	TMUE_1000003933	2.7.4.24	Inositol phosphate metabolism
WBPTMR0546	37467	R10548	R-HSA-1855194	TMUE_1000003972	2.7.4.21	Inositol phosphate metabolism
WBPTMR0547	11020	R03433	R-HSA-1855233	TMUE_1000003381	2.7.1.127	Inositol phosphate metabolism	TRUE	TRUE
WBPTMR0548	17717	R05800		TMUE_3000011010	2.7.1.151	Inositol phosphate metabolism		TRUE
WBPTMR0549	11580	R01802		TMUE_2000009183	2.7.8.11	Inositol phosphate metabolism	TRUE	TRUE	TRUE
WBPTMR0550	22764	R04404	R-HSA-1676177	TMUE_2000008744;TMUE_1000005805;TMUE_3000013694	3.1.3.36	Inositol phosphate metabolism	TRUE	TRUE	TRUE
WBPTMR0551	30735	R01186	R-HSA-1855211	TMUE_3000010742	3.1.3.25	Inositol phosphate metabolism	TRUE	TRUE	TRUE
WBPTMR0552	32955		R-HSA-1676174	TMUE_0000000997;TMUE_2000009832;TMUE_0000000687		Inositol phosphate metabolism
WBPTMR0553	10276	R08964	R-HSA-1855182	TMUE_1000003933	2.7.4.24	Inositol phosphate metabolism		TRUE
WBPTMR0554	30739	R01187	R-HSA-1855210	TMUE_3000010742	3.1.3.25	Inositol phosphate metabolism	TRUE	TRUE	TRUE
WBPTMR0555	25674	R08981	R-HSA-6810410	TMUE_2000010107	3.1.3.78	Inositol phosphate metabolism	TRUE	TRUE
WBPTMR0556	12793	R05799	R-HSA-1855227	TMUE_1000003972	2.7.4.21	Inositol phosphate metabolism
WBPTMR0557	20313	R05202	R-HSA-1855179	TMUE_2000008078	2.7.1.158	Inositol phosphate metabolism		TRUE
WBPTMR0558	14425	R03469	R-HSA-8868066	TMUE_1000005429	2.7.1.68	Inositol phosphate metabolism	TRUE	TRUE	TRUE
WBPTMR0559	19797	R03394	R-HSA-1855222	TMUE_1000005673;TMUE_2000007789;TMUE_1000004440	3.1.3.56	Inositol phosphate metabolism	TRUE	TRUE
WBPTMR0560	12717	R03478	R-HSA-1855228	TMUE_3000011010	2.7.1.140	Inositol phosphate metabolism		TRUE
WBPTMR0561	15553	R03393	R-HSA-1855208	no_ortholog	3.1.3.57	Inositol phosphate metabolism	TRUE
WBPTMR0562	13609	R05802	R-HSA-1676168	TMUE_3000014079	2.7.1.150	Inositol phosphate metabolism	TRUE	TRUE
WBPTMR0563	20940	R03429	R-HSA-2267372	TMUE_3000010737	2.7.1.159	Inositol phosphate metabolism
WBPTMR0564	39019		R-HSA-6809944	TMUE_2000010669;TMUE_2000008602;TMUE_2000007672	3.1.3.95	Inositol phosphate metabolism
WBPTMR0565	12280	R05803	R-HSA-6811522	TMUE_2000008955	2.7.1.149	Inositol phosphate metabolism	TRUE	TRUE	TRUE
WBPTMR0566	18373	R05795		TMUE_2000009444	2.7.1.154	Inositol phosphate metabolism	TRUE	TRUE
WBPTMR0567	21292	R04545	R-HSA-9712084	TMUE_1000005000	2.7.1.153	Inositol phosphate metabolism	TRUE	TRUE
WBPTMR0568	33179	R03435	R-HSA-9717205	TMUE_1000004086;TMUE_3000012046;TMUE_2000008451	3.1.4.11	Inositol phosphate metabolism	TRUE	TRUE	TRUE
WBPTMR0569	11856	R05801	R-HSA-1855185	TMUE_3000011010	2.7.1.151	Inositol phosphate metabolism		TRUE
WBPTMR0570	11392	R03430	R-HSA-1855218	TMUE_1000005673;TMUE_2000007789;TMUE_1000004440	3.1.3.56	Inositol phosphate metabolism	TRUE	TRUE
WBPTMR0571	44160			TMUE_3000010742	3.1.3.25	Inositol phosphate metabolism
WBPTMR0572	16501	R01193	R-HSA-6813740	TMUE_2000008389;TMUE_0000001388	3.1.4.44	Inositol phosphate metabolism		TRUE
WBPTMR0573	44156			TMUE_3000010742	3.1.3.25	Inositol phosphate metabolism
WBPTMR0574	27670	R01185	R-HSA-1855154	TMUE_3000010742	3.1.3.25	Inositol phosphate metabolism	TRUE	TRUE	TRUE
WBPTMR0575		R03332		TMUE_1000004086;TMUE_3000012046;TMUE_2000008451	3.1.4.3;3.1.4.11;4.6.1.13	Inositol phosphate metabolism	TRUE
WBPTMR0576	32359	R10065		TMUE_3000011010	2.7.1.151	Inositol phosphate metabolism	TRUE
WBPTMR0577	17193	R07299		TMUE_2000006347	3.1.3.66	Inositol phosphate metabolism	TRUE	TRUE
WBPTMR0578	44680			TMUE_3000014079		Inositol phosphate metabolism
WBPTMR0579	12316	R03363		TMUE_2000010669	3.1.3.64	Inositol phosphate metabolism	TRUE	TRUE
WBPTMR0580	25017	R04513	R-HSA-199456	TMUE_3000013533	3.1.3.67	Inositol phosphate metabolism	TRUE	TRUE
WBPTMR0581		R02383		TMUE_3000010868;TMUE_0000000140;TMUE_2000009390;TMUE_2000010091	1.14.13.-;1.14.18.1	Isoquinoline alkaloid biosynthesis	TRUE
WBPTMR0582	10040	R00188	R-HSA-8953499	TMUE_3000014695	3.1.3.7	Miscellaneous	TRUE	TRUE
WBPTMR0583	24052	R04433		TMUE_2000007782	1.5.5.1	Miscellaneous	TRUE		TRUE
WBPTMR0584	24576	R00004	R-HSA-71732	TMUE_3000014262;TMUE_0000001949	3.6.1.1	Miscellaneous	TRUE	TRUE	TRUE
WBPTMR0585	24576	R00004	R-HSA-71732	TMUE_3000014262;TMUE_0000001949	3.6.1.1	Miscellaneous	TRUE	TRUE	TRUE
WBPTMR0586	11260	R07172	R-HSA-9698758	TMUE_2000009648	1.6.3.1	Miscellaneous	TRUE	TRUE
WBPTMR0587	14157	R00138		no_ortholog	3.6.1.25	Miscellaneous	TRUE	TRUE
WBPTMR0588	46680	R00100		TMUE_0000002214;TMUE_1000002974;TMUE_1000003455;TMUE_2000007697;TMUE_1000002973	1.6.2.2	Miscellaneous	TRUE	TRUE	TRUE
WBPTMR0589	64576			TMUE_2000007143		Miscellaneous
WBPTMR0590	31331			TMUE_3000012877;TMUE_0000002228	2.7.7.75	Molybdenum cofactor biosynthesis
WBPTMR0591	35047	R09735		TMUE_0000001937;TMUE_3000012877;TMUE_1000004476;TMUE_0000002228	2.10.1.1	Molybdenum cofactor biosynthesis	TRUE
WBPTMR0592	42636	R11583		TMUE_3000012654;TMUE_1000003241	2.8.1.9	Molybdenum cofactor biosynthesis
WBPTMR0593				no_gene_association		Molybdenum cofactor biosynthesis
WBPTMR0594	29535	R06260		TMUE_3000013276	2.4.1.260	N-Glycan biosynthesis	TRUE	TRUE
WBPTMR0595	29539	R06261		TMUE_1000003542	2.4.1.261	N-Glycan biosynthesis	TRUE	TRUE
WBPTMR0596	29543	R06264		no_gene_association	2.4.1.256	N-Glycan biosynthesis	TRUE	TRUE	TRUE
WBPTMR0597	55988			TMUE_2000008660	3.2.1.106	N-Glycan biosynthesis
WBPTMR0598	23380	R04494		TMUE_3000013704	2.4.1.141	N-Glycan biosynthesis
WBPTMR0599	56004	R06722		TMUE_3000014314	3.2.1.209	N-Glycan biosynthesis			TRUE
WBPTMR0600	15401	R01005		TMUE_3000011255;TMUE_3000011163	2.4.1.117	N-Glycan biosynthesis	TRUE	TRUE
WBPTMR0601	12941	R05985		TMUE_0000000352;TMUE_2000007994	2.4.1.143	N-Glycan biosynthesis	TRUE
WBPTMR0602	13865	R04502		TMUE_0000001598;TMUE_2000010510	2.4.1.142	N-Glycan biosynthesis
WBPTMR0603	29523	R06127		TMUE_2000006822;TMUE_1000005892	2.4.1.131	N-Glycan biosynthesis	TRUE	TRUE	TRUE
WBPTMR0604	11456	R05983		TMUE_1000004856	2.4.1.101	N-Glycan biosynthesis	TRUE
WBPTMR0605	55996	R05980		TMUE_2000010573	3.2.1.207	N-Glycan biosynthesis	TRUE
WBPTMR0606	56036			TMUE_3000014314		N-Glycan biosynthesis
WBPTMR0607	31307	R06263		no_gene_association	2.4.1.265	N-Glycan biosynthesis	TRUE	TRUE	TRUE
WBPTMR0608	34279			TMUE_2000009231	1.3.1.94	N-Glycan biosynthesis
WBPTMR0609	21184	R01009		TMUE_2000009680;TMUE_3000012168	2.4.1.83	N-Glycan biosynthesis	TRUE	TRUE	TRUE
WBPTMR0610	13289	R01007		TMUE_2000010623	2.7.8.15	N-Glycan biosynthesis
WBPTMR0611	29515	R05973		TMUE_1000005501;TMUE_1000005892	2.4.1.132	N-Glycan biosynthesis	TRUE
WBPTMR0612				TMUE_3000014387		N-Glycan biosynthesis
WBPTMR0613	13133	R01018		TMUE_1000003914	2.7.1.108	N-Glycan biosynthesis	TRUE	TRUE
WBPTMR0614	23956	R05907		TMUE_0000000052;TMUE_2000007653;TMUE_2000006855;TMUE_0000002320;TMUE_2000009326;TMUE_1000004438;TMUE_2000007570	2.4.1.41	N-Glycan biosynthesis		TRUE	TRUE
WBPTMR0615	29527	R06258		TMUE_1000004834	2.4.1.258	N-Glycan biosynthesis	TRUE	TRUE
WBPTMR0616	50348	R05976		TMUE_3000010984;TMUE_1000002916;TMUE_2000007010;TMUE_1000004195;TMUE_0000001364	2.4.99.18	N-Glycan biosynthesis	TRUE		TRUE
WBPTMR0617	30635	R06262		TMUE_1000002577	2.4.1.267	N-Glycan biosynthesis	TRUE	TRUE
WBPTMR0618	29519	R06238		TMUE_2000006658	2.4.1.257	N-Glycan biosynthesis	TRUE	TRUE
WBPTMR0619	56032			TMUE_1000005595		N-Glycan biosynthesis
WBPTMR0620	56000	R05981		TMUE_2000010573	3.2.1.207	N-Glycan biosynthesis	TRUE
WBPTMR0621	56040			TMUE_1000005595		N-Glycan biosynthesis
WBPTMR0622				no_gene_association		N-Glycan biosynthesis
WBPTMR0623				no_gene_association		N-Glycan biosynthesis
WBPTMR0624	12985	R05988		TMUE_3000012033	2.4.1.68	N-Glycan biosynthesis	TRUE
WBPTMR0625	56052	R05984		TMUE_1000004167	3.2.1.114	N-Glycan biosynthesis	TRUE
WBPTMR0626	24444	R06015		TMUE_1000005877;TMUE_0000000896;TMUE_2000007422	2.4.1.214	N-Glycan biosynthesis
WBPTMR0627	16057	R05987		TMUE_2000008847	2.4.1.145	N-Glycan biosynthesis
WBPTMR0628	52424			TMUE_0000000052;TMUE_2000007653;TMUE_2000006855;TMUE_0000002320;TMUE_2000009326;TMUE_1000004438;TMUE_2000007570	2.4.1.41	N-Glycan biosynthesis
WBPTMR0629	48908	R09677		TMUE_2000008946;TMUE_3000013462	2.4.1.255	N-Glycan biosynthesis
WBPTMR0630	29531	R06259		TMUE_1000003542	2.4.1.259	N-Glycan biosynthesis	TRUE	TRUE
WBPTMR0631		R02294		TMUE_2000009188;TMUE_3000011401	2.4.2.1	Nicotinate and nicotinamide metabolism	TRUE		TRUE
WBPTMR0632	11692	R00112		TMUE_3000013008	1.6.1.1;1.6.1.2;1.6.1.3	Nicotinate and nicotinamide metabolism	TRUE	TRUE	TRUE
WBPTMR0633	22860	R03005	R-HSA-200512	TMUE_2000008843	2.7.7.18	Nicotinate and nicotinamide metabolism	TRUE	TRUE	TRUE
WBPTMR0634	24384	R00257	R-HSA-197271	TMUE_1000005986;TMUE_0000000706	6.3.5.1	Nicotinate and nicotinamide metabolism	TRUE	TRUE	TRUE
WBPTMR0635	36163	R01724		TMUE_3000013414;TMUE_3000013333	6.3.4.21	Nicotinate and nicotinamide metabolism	TRUE	TRUE
WBPTMR0636	23884	R01269	R-HSA-5359451	TMUE_3000014172;TMUE_2000006829	2.1.1.1	Nicotinate and nicotinamide metabolism	TRUE	TRUE
WBPTMR0637	43636	R10634		TMUE_3000010771;TMUE_3000011841;TMUE_3000013824	2.3.1.286	Nicotinate and nicotinamide metabolism
WBPTMR0638	36163	R01724		TMUE_3000013414;TMUE_3000013333	6.3.4.21	Nicotinate and nicotinamide metabolism	TRUE	TRUE
WBPTMR0639	18629	R00104	R-HSA-8955030	TMUE_1000005859	2.7.1.23	Nicotinate and nicotinamide metabolism		TRUE	TRUE
WBPTMR0640	16149	R01271		TMUE_1000004313	2.4.2.12	Nicotinate and nicotinamide metabolism
WBPTMR0641	30815	R02323	R-HSA-8940074	TMUE_0000000463;TMUE_0000000462;TMUE_1000005800;TMUE_1000005799;TMUE_2000008210		Nicotinate and nicotinamide metabolism	TRUE		TRUE
WBPTMR0642		R02295		TMUE_2000009188	2.4.2.1	Nicotinate and nicotinamide metabolism	TRUE	TRUE	TRUE
WBPTMR0643	30935	R03346		TMUE_0000000463;TMUE_0000000462;TMUE_1000005800;TMUE_1000005799;TMUE_2000008210	3.1.3.5	Nicotinate and nicotinamide metabolism	TRUE	TRUE	TRUE
WBPTMR0644	21360	R00137	R-HSA-8939959	TMUE_2000008843	2.7.7.1	Nicotinate and nicotinamide metabolism	TRUE		TRUE
WBPTMR0645	16301	R00102	R-HSA-9637699	TMUE_3000010771;TMUE_3000011841;TMUE_3000013824	3.2.2.5;3.2.2.6	Nicotinate and nicotinamide metabolism	TRUE
WBPTMR0646	10748	R00132	R-HSA-1475435	TMUE_1000004158;TMUE_2000007728;TMUE_3000012262;TMUE_2000007023	4.2.1.1	Nitrogen metabolism		TRUE
WBPTMR0647	10748	R00132	R-HSA-1475435	TMUE_1000004158;TMUE_2000007728;TMUE_3000012262;TMUE_2000007023	4.2.1.1	Nitrogen metabolism		TRUE
WBPTMR0648	19821	R07168		TMUE_1000002953	1.5.1.20;1.5.1.54	One carbon pool by folate	TRUE	TRUE	TRUE
WBPTMR0649	23700	R01655	R-HSA-6801462	TMUE_2000009823	3.5.4.9	One carbon pool by folate	TRUE	TRUE	TRUE
WBPTMR0650	20221	R00943	R-HSA-6801456	TMUE_2000009823	6.3.4.3	One carbon pool by folate	TRUE	TRUE
WBPTMR0651	20221	R00943	R-HSA-6801456	TMUE_2000009823	6.3.4.3	One carbon pool by folate	TRUE	TRUE
WBPTMR0652	23700	R01655	R-HSA-6801462	TMUE_2000009823	3.5.4.9	One carbon pool by folate	TRUE	TRUE	TRUE
WBPTMR0653	31103	R02236	R-HSA-9709098	TMUE_1000003854	1.5.1.3	One carbon pool by folate	TRUE	TRUE	TRUE
WBPTMR0654	15009	R00939	R-HSA-197972	TMUE_1000003854	1.5.1.3	One carbon pool by folate	TRUE	TRUE	TRUE
WBPTMR0655	10488	R02301		TMUE_2000008805	6.3.3.2	One carbon pool by folate	TRUE	TRUE
WBPTMR0656	22892	R01218		TMUE_2000009823	1.5.1.15	One carbon pool by folate	TRUE	TRUE
WBPTMR0657	19817	R01224		TMUE_1000002953	1.5.1.20;1.5.1.53	One carbon pool by folate	TRUE	TRUE	TRUE
WBPTMR0658	22812	R01220		TMUE_2000009823	1.5.1.5	One carbon pool by folate	TRUE	TRUE	TRUE
WBPTMR0659	22812	R01220		TMUE_2000009823	1.5.1.5	One carbon pool by folate	TRUE	TRUE	TRUE
WBPTMR0660		R02300		TMUE_3000012352	2.1.2.10	One carbon pool by folate	TRUE	TRUE
WBPTMR0661	31131	R04326		TMUE_1000003159;TMUE_1000004919		One carbon pool by folate	TRUE		TRUE
WBPTMR0662	19397	R04231		TMUE_1000005133	6.3.2.5	Pantothenate and CoA biosynthesis	TRUE	TRUE	TRUE
WBPTMR0663	16373	R03018		TMUE_1000005751	2.7.1.33	Pantothenate and CoA biosynthesis	TRUE	TRUE	TRUE
WBPTMR0664	16793	R03269		TMUE_2000007748	4.1.1.36	Pantothenate and CoA biosynthesis	TRUE	TRUE	TRUE
WBPTMR0665	19801	R03035		TMUE_1000003227	2.7.7.3	Pantothenate and CoA biosynthesis	TRUE	TRUE	TRUE
WBPTMR0666	18245	R00130	R-HSA-196773	TMUE_1000003227	2.7.1.24	Pantothenate and CoA biosynthesis	TRUE	TRUE	TRUE
WBPTMR0667	25156	R04230	R-HSA-196753	TMUE_1000005133	6.3.2.51	Pantothenate and CoA biosynthesis	TRUE		TRUE
WBPTMR0668	23596	R00286		TMUE_1000002828	1.1.1.22	Pentose and glucuronate interconversions	TRUE	TRUE	TRUE
WBPTMR0669	26073	R08615		TMUE_1000004031;TMUE_3000014010;TMUE_2000009714;TMUE_3000014011	4.1.1.35	Pentose and glucuronate interconversions		TRUE
WBPTMR0670	10964	R01639	R-HSA-5662466	TMUE_2000009887	2.7.1.17	Pentose and glucuronate interconversions	TRUE	TRUE
WBPTMR0671	19889	R00289		TMUE_3000014493	2.7.7.9	Pentose and glucuronate interconversions	TRUE	TRUE	TRUE
WBPTMR0672	25225	R01758		TMUE_2000008568;TMUE_2000008567;TMUE_0000001628	1.1.1.21	Pentose and glucuronate interconversions	TRUE
WBPTMR0673	25229	R01759		TMUE_2000008568;TMUE_2000008567;TMUE_0000001628	1.1.1.21	Pentose and glucuronate interconversions	TRUE	TRUE
WBPTMR0674	12556	R02035	R-HSA-71296	TMUE_3000012577	3.1.1.31	Pentose phosphate pathway	TRUE	TRUE	TRUE
WBPTMR0675	10116	R01528	R-HSA-71299	TMUE_1000002944	1.1.1.44;1.1.1.351	Pentose phosphate pathway	TRUE	TRUE	TRUE
WBPTMR0676	10508	R01641		TMUE_3000014194	2.2.1.1	Pentose phosphate pathway	TRUE	TRUE	TRUE
WBPTMR0677	14657	R01056		TMUE_2000010529	5.3.1.6	Pentose phosphate pathway	TRUE	TRUE	TRUE
WBPTMR0678	15609	R01049	R-HSA-73580	TMUE_2000008488	2.7.6.1	Pentose phosphate pathway	TRUE	TRUE	TRUE
WBPTMR0679	30871	R02750		TMUE_3000010990	2.7.1.229	Pentose phosphate pathway	TRUE	TRUE	TRUE
WBPTMR0680	12821	R01066		TMUE_3000013530	4.1.2.4	Pentose phosphate pathway	TRUE	TRUE	TRUE
WBPTMR0681	13677	R01529	R-HSA-199803	TMUE_1000003277	5.1.3.1	Pentose phosphate pathway	TRUE	TRUE	TRUE
WBPTMR0682	15841	R00835		TMUE_3000014902;TMUE_0000000208	1.1.1.49;1.1.1.363	Pentose phosphate pathway		TRUE
WBPTMR0683	13697	R01051	R-HSA-8955844	TMUE_3000010990	2.7.1.15	Pentose phosphate pathway	TRUE	TRUE	TRUE
WBPTMR0684	18793	R01057	R-HSA-6787329	TMUE_2000006916;TMUE_2000010209;TMUE_3000014496;TMUE_2000010612;TMUE_2000010613;TMUE_1000005097	5.4.2.7	Pentose phosphate pathway	TRUE	TRUE	TRUE
WBPTMR0685	27658	R02749		TMUE_2000006916;TMUE_2000010209;TMUE_3000014496;TMUE_2000010612;TMUE_2000010613;TMUE_1000005097	5.4.2.7	Pentose phosphate pathway	TRUE	TRUE
WBPTMR0686	17053	R01827	R-HSA-163764	TMUE_1000002796	2.2.1.2	Pentose phosphate pathway	TRUE		TRUE
WBPTMR0687	27626	R01830	R-HSA-163751	TMUE_3000014194	2.2.1.1	Pentose phosphate pathway	TRUE		TRUE
WBPTMR0688	19433	R01737		TMUE_3000010843	2.7.1.12	Pentose phosphate pathway	TRUE	TRUE
WBPTMR0689	20273	R07211		TMUE_3000011390;TMUE_1000004857;TMUE_1000005956	1.14.16.1	Phenylalanine metabolism	TRUE	TRUE
WBPTMR0690	25152	R00694		TMUE_2000006468;TMUE_2000008962	2.6.1.5;2.6.1.57	Phenylalanine metabolism	TRUE	TRUE	TRUE
WBPTMR0691	17097	R01378		TMUE_0000001164;TMUE_2000010429;TMUE_2000007918	5.3.2.1	Phenylalanine metabolism	TRUE	TRUE	TRUE
WBPTMR0692	54188			TMUE_3000011072;TMUE_3000013059		Phenylalanine metabolism
WBPTMR0693	30787	R01795		TMUE_1000004857	1.14.16.1	Phenylalanine metabolism	TRUE	TRUE
WBPTMR0694	36371	R01000		TMUE_1000005352	1.1.1.27	Propanoate metabolism	TRUE	TRUE	TRUE
WBPTMR0695	20373	R00925		TMUE_2000009605	6.2.1.17	Propanoate metabolism		TRUE
WBPTMR0696	33223			TMUE_1000005297;TMUE_0000001263;TMUE_3000013995;TMUE_2000010662;TMUE_0000000412;TMUE_1000003979		Propanoate metabolism
WBPTMR0697	44976			TMUE_1000004398		Propanoate metabolism
WBPTMR0698				TMUE_3000013322		Propanoate metabolism
WBPTMR0699	44976			TMUE_0000001682;TMUE_3000013862		Propanoate metabolism
WBPTMR0700	36783	R10455		TMUE_2000008584	2.5.1.108	Protein modification
WBPTMR0701	57060			TMUE_3000014101	3.1.1.106	Protein modification
WBPTMR0702	36415	R10306		TMUE_1000004005	2.1.1.98	Protein modification	TRUE
WBPTMR0703	28034	R02017		TMUE_3000014022;TMUE_1000003541	1.17.4.1	Purine metabolism	TRUE	TRUE	TRUE
WBPTMR0704	25277	R00191	R-HSA-9708261	TMUE_3000013474	3.1.4.53	Purine metabolism	TRUE	TRUE	TRUE
WBPTMR0705	27714	R01227		TMUE_0000000463;TMUE_0000000462;TMUE_1000003546;TMUE_1000005800;TMUE_2000008210	3.1.3.5	Purine metabolism	TRUE	TRUE	TRUE
WBPTMR0706	35207	R00961	R-HSA-8851550	TMUE_2000010427;TMUE_0000002218;TMUE_1000005191	3.6.1.6;3.6.1.64	Purine metabolism	TRUE	TRUE
WBPTMR0707	24152	R00509	R-HSA-174389	TMUE_3000012731	2.7.1.25	Purine metabolism	TRUE	TRUE	TRUE
WBPTMR0708	27686	R00330		TMUE_3000014935;TMUE_2000006187	2.7.4.6	Purine metabolism	TRUE	TRUE	TRUE
WBPTMR0709	27646	R01863	R-HSA-112033	TMUE_2000009188;TMUE_3000011401	2.4.2.1	Purine metabolism	TRUE	TRUE	TRUE
WBPTMR0710	18133	R00529	R-HSA-174392	TMUE_3000012731	2.7.7.4	Purine metabolism	TRUE	TRUE	TRUE
WBPTMR0711	17973	R01132	R-HSA-74215	TMUE_2000010209	2.4.2.8	Purine metabolism	TRUE	TRUE	TRUE
WBPTMR0712	16669	R02103	R-HSA-9727349	TMUE_3000010875	1.17.1.4	Purine metabolism	TRUE	TRUE
WBPTMR0713	27742	R02557		TMUE_2000009188;TMUE_3000011401	2.4.2.1	Purine metabolism	TRUE	TRUE	TRUE
WBPTMR0714	20988	R00085		TMUE_3000013452;TMUE_2000010427;TMUE_3000013369	3.6.1.5;3.6.1.6;3.6.1.42	Purine metabolism		TRUE
WBPTMR0715	25424	R01229	R-HSA-74215	TMUE_2000010209	2.4.2.8	Purine metabolism	TRUE	TRUE	TRUE
WBPTMR0716	14905	R01072	R-HSA-73815	TMUE_2000008650	2.4.2.14	Purine metabolism	TRUE	TRUE	TRUE
WBPTMR0717	22156	R00328		TMUE_2000010427;TMUE_0000002218;TMUE_1000005191	3.6.1.6;3.6.1.42	Purine metabolism	TRUE	TRUE
WBPTMR0718	16957	R01234	R-HSA-74059	TMUE_0000001708;TMUE_1000004108;TMUE_2000010242;TMUE_3000011981	3.1.4.35	Purine metabolism	TRUE	TRUE	TRUE
WBPTMR0719	28030	R02019		TMUE_3000014022;TMUE_1000003541	1.17.4.1	Purine metabolism	TRUE	TRUE	TRUE
WBPTMR0720	23920	R04559	R-HSA-73800	TMUE_3000010845	4.3.2.2	Purine metabolism	TRUE	TRUE	TRUE
WBPTMR0721	10800	R02142		TMUE_2000010209	2.4.2.22	Purine metabolism	TRUE	TRUE	TRUE
WBPTMR0722	27750	R02748		TMUE_2000009188;TMUE_3000011401	2.4.2.1	Purine metabolism	TRUE	TRUE	TRUE
WBPTMR0723	11680	R01231	R-HSA-73792	TMUE_0000000213;TMUE_3000014907	6.3.5.2	Purine metabolism	TRUE	TRUE	TRUE
WBPTMR0724	27674	R01137		TMUE_3000014935;TMUE_2000006187	2.7.4.6	Purine metabolism	TRUE	TRUE	TRUE
WBPTMR0725	12973	R00127	R-HSA-110144	TMUE_3000013910	2.7.4.3	Purine metabolism	TRUE	TRUE	TRUE
WBPTMR0726	29371	R02088		TMUE_0000000463;TMUE_1000003546;TMUE_2000008210;TMUE_1000005800	3.1.3.5	Purine metabolism	TRUE	TRUE	TRUE
WBPTMR0727	22628	R04591	R-HSA-73805	TMUE_2000008193;TMUE_0000001775	6.3.2.6	Purine metabolism	TRUE	TRUE	TRUE
WBPTMR0728	24670	R01768	R-HSA-9727347	TMUE_3000010875	1.17.1.4	Purine metabolism	TRUE	TRUE
WBPTMR0729	27718	R01126		TMUE_0000000463;TMUE_1000003546;TMUE_2000008210;TMUE_1000005800	3.1.3.99	Purine metabolism	TRUE	TRUE	TRUE
WBPTMR0730	17129	R04463	R-HSA-73812	TMUE_2000010319;TMUE_2000010320	6.3.5.3	Purine metabolism	TRUE	TRUE	TRUE
WBPTMR0731	28362	R01855		TMUE_3000014201;TMUE_3000014202;TMUE_1000005334;TMUE_2000010210	3.6.1.9	Purine metabolism	TRUE		TRUE
WBPTMR0732	15053	R04325	R-HSA-73813	TMUE_1000003159;TMUE_1000004919	2.1.2.2	Purine metabolism	TRUE	TRUE	TRUE
WBPTMR0733	17453	R04144	R-HSA-73814	TMUE_1000003159;TMUE_1000004919	6.3.4.13	Purine metabolism	TRUE	TRUE	TRUE
WBPTMR0734	20824	R00185		TMUE_3000011569	2.7.1.20	Purine metabolism	TRUE	TRUE	TRUE
WBPTMR0735	23100	R01547	R-HSA-110141	TMUE_3000013910	2.7.4.11	Purine metabolism	TRUE	TRUE	TRUE
WBPTMR0736	18445	R01127	R-HSA-73797	TMUE_2000007213	3.5.4.10	Purine metabolism	TRUE	TRUE	TRUE
WBPTMR0737	28190	R02556	R-HSA-74241	TMUE_3000011198;TMUE_3000014306	3.5.4.4	Purine metabolism	TRUE	TRUE	TRUE
WBPTMR0738	24408	R01560	R-HSA-74241	TMUE_3000011198;TMUE_3000014306	3.5.4.4	Purine metabolism	TRUE	TRUE	TRUE
WBPTMR0739	12973	R00127	R-HSA-110144	TMUE_3000013910	2.7.4.3	Purine metabolism	TRUE	TRUE	TRUE
WBPTMR0740	15753	R01135	R-HSA-111524	TMUE_3000013724	6.3.4.4	Purine metabolism	TRUE	TRUE	TRUE
WBPTMR0741	27642	R01561		TMUE_2000009188;TMUE_3000011401	2.4.2.1	Purine metabolism	TRUE	TRUE	TRUE
WBPTMR0742	16609	R00190	R-HSA-74213	TMUE_2000009401	2.4.2.7	Purine metabolism	TRUE	TRUE	TRUE
WBPTMR0743	11708	R01130	R-HSA-73794	TMUE_3000010985	1.1.1.205	Purine metabolism	TRUE	TRUE	TRUE
WBPTMR0744	27638	R02297		TMUE_2000009188;TMUE_3000011401	2.4.2.1	Purine metabolism	TRUE	TRUE	TRUE
WBPTMR0745	16853	R01083	R-HSA-73828	TMUE_3000010845	4.3.2.2	Purine metabolism	TRUE	TRUE	TRUE
WBPTMR0746	13233	R02147		TMUE_2000009188;TMUE_3000011401	2.4.2.1;2.4.2.15	Purine metabolism	TRUE	TRUE	TRUE
WBPTMR0747	23032	R04208	R-HSA-73810	TMUE_1000003159;TMUE_1000004919	6.3.3.1	Purine metabolism	TRUE	TRUE	TRUE
WBPTMR0748	28530	R02719		TMUE_0000000463;TMUE_1000003546;TMUE_2000008210;TMUE_1000005800	3.1.3.5	Purine metabolism	TRUE	TRUE	TRUE
WBPTMR0749	22192	R04560	R-HSA-73798	TMUE_2000007213	2.1.2.3	Purine metabolism	TRUE	TRUE	TRUE
WBPTMR0750	27738	R01969		TMUE_2000009188;TMUE_3000011401	2.4.2.1	Purine metabolism	TRUE	TRUE	TRUE
WBPTMR0751	14777	R00181	R-HSA-76590	TMUE_3000014223	3.5.4.6;3.5.4.17	Purine metabolism	TRUE	TRUE	TRUE
WBPTMR0752	29399	R00720	R-HSA-2509827	TMUE_3000014201;TMUE_3000014202;TMUE_1000005334;TMUE_2000010210	3.6.1.8;3.6.1.9;3.6.1.66	Purine metabolism	TRUE	TRUE	TRUE
WBPTMR0753	13665	R00434	R-HSA-74885	TMUE_1000003751	4.6.1.2	Purine metabolism	TRUE	TRUE	TRUE
WBPTMR0754	10792	R04209	R-HSA-73806	TMUE_2000008193;TMUE_0000001775	4.1.1.21	Purine metabolism	TRUE	TRUE	TRUE
WBPTMR0755	30727	R01138		TMUE_1000003136;TMUE_2000009037;TMUE_0000000835	2.7.1.40	Purine metabolism	TRUE	TRUE	TRUE
WBPTMR0756	27690	R01857		TMUE_2000006187	2.7.4.6	Purine metabolism	TRUE	TRUE	TRUE
WBPTMR0757	13065	R00086		TMUE_2000010577;TMUE_2000008349;TMUE_3000011497;TMUE_2000010059;TMUE_1000004792;TMUE_3000013889;TMUE_0000001921;TMUE_1000005185;TMUE_2000008079;TMUE_2000008897;TMUE_3000010908;TMUE_3000013948;TMUE_2000007640;TMUE_3000012531;TMUE_2000008414;TMUE_2000010394;TMUE_1000005391;TMUE_2000008919;TMUE_2000010121;TMUE_3000012081;TMUE_0000000039;TMUE_2000008226;TMUE_0000000107;TMUE_2000009434;TMUE_1000004803…	3.6.4.6;3.6.4.7;3.6.4.10;3.6.4.12;3.6.4.13	Purine metabolism	TRUE	TRUE	TRUE
WBPTMR0758	27674	R01137		TMUE_2000006187	2.7.4.6	Purine metabolism	TRUE	TRUE	TRUE
WBPTMR0759	19669	R00335	R-HSA-8851538	TMUE_2000006971;TMUE_3000012579;TMUE_0000001053;TMUE_3000013432	3.6.5.1;3.6.5.2;3.6.5.3;3.6.5.4;3.6.5.5;3.6.5.6;3.6.5.n1	Purine metabolism	TRUE	TRUE	TRUE
WBPTMR0760	15389	R00089	R-HSA-5610727	TMUE_2000007288;TMUE_0000001251	4.6.1.1	Purine metabolism	TRUE	TRUE	TRUE
WBPTMR0761	30347	R00722		TMUE_2000006187	2.7.4.6	Purine metabolism	TRUE	TRUE	TRUE
WBPTMR0762	10412	R01054	R-HSA-5696049	TMUE_1000005157;TMUE_3000014704;TMUE_3000013710;TMUE_3000012056;TMUE_2000007514;TMUE_0000000829;TMUE_3000014869;TMUE_0000001240	3.6.1.13;3.6.1.53	Purine metabolism	TRUE	TRUE
WBPTMR0763	29379	R01968		TMUE_0000000463;TMUE_0000000462;TMUE_1000005800;TMUE_1000005799;TMUE_2000008210	3.1.3.5	Purine metabolism	TRUE	TRUE	TRUE
WBPTMR0764	29375	R00183	R-HSA-109415	TMUE_0000000463;TMUE_0000000462;TMUE_1000005800;TMUE_1000005799;TMUE_2000008210	3.1.3.5	Purine metabolism	TRUE	TRUE	TRUE
WBPTMR0765	18301	R01230		TMUE_0000000213;TMUE_3000014907	6.3.4.1	Purine metabolism	TRUE	TRUE	TRUE
WBPTMR0766	21132	R02107	R-HSA-74258	TMUE_3000010875	1.17.3.2	Purine metabolism	TRUE	TRUE
WBPTMR0767		R01769		TMUE_3000010875	1.17.3.2	Purine metabolism	TRUE	TRUE
WBPTMR0768	20780	R00332		no_gene_association	2.7.4.8	Purine metabolism	TRUE	TRUE	TRUE
WBPTMR0769	12697	R02090		no_gene_association	2.7.4.8;2.7.4.12	Purine metabolism	TRUE	TRUE	TRUE
WBPTMR0770	29391	R00426		TMUE_3000014201;TMUE_3000014202;TMUE_1000005334;TMUE_2000010210	3.6.1.8;3.6.1.9	Purine metabolism	TRUE	TRUE	TRUE
WBPTMR0771	19669	R00335	R-HSA-8851538	TMUE_2000006971;TMUE_3000012579;TMUE_0000001053;TMUE_3000013432	3.6.5.1;3.6.5.2;3.6.5.3;3.6.5.4;3.6.5.5;3.6.5.6;3.6.5.n1	Purine metabolism	TRUE	TRUE	TRUE
WBPTMR0772	36799	R10442	R-HSA-8851129	TMUE_2000010427;TMUE_0000002218;TMUE_1000005191	3.6.1.6	Pyrimidine metabolism
WBPTMR0773	11600	R00512	R-HSA-6788810	TMUE_1000005072	2.7.4.14;2.7.4.25	Pyrimidine metabolism	TRUE	TRUE	TRUE
WBPTMR0774	26426	R00573	R-HSA-73647	TMUE_2000009354	6.3.4.2	Pyrimidine metabolism	TRUE	TRUE	TRUE
WBPTMR0775	13433	R02485		TMUE_1000004363	3.5.4.5	Pyrimidine metabolism	TRUE	TRUE	TRUE
WBPTMR0776	10248	R02100	R-HSA-73666	TMUE_1000006005;TMUE_3000014951	3.6.1.9;3.6.1.23	Pyrimidine metabolism	TRUE	TRUE	TRUE
WBPTMR0777	24388	R01876	R-HSA-74372	TMUE_2000008088;TMUE_2000008089	2.4.2.2;2.4.2.3	Pyrimidine metabolism	TRUE	TRUE
WBPTMR0778	28026	R02018		TMUE_3000014022;TMUE_1000003541	1.17.4.1	Pyrimidine metabolism	TRUE	TRUE	TRUE
WBPTMR0779	16069	R01878		TMUE_1000004363	3.5.4.5	Pyrimidine metabolism	TRUE	TRUE	TRUE
WBPTMR0780	25094	R01665		TMUE_1000005072	2.7.4.14;2.7.4.25	Pyrimidine metabolism	TRUE	TRUE	TRUE
WBPTMR0781	25237	R00570	R-HSA-482812	TMUE_3000014935;TMUE_2000006187	2.7.4.6	Pyrimidine metabolism	TRUE	TRUE	TRUE
WBPTMR0782	24400	R00158		TMUE_1000005072	2.7.4.14;2.7.4.22	Pyrimidine metabolism	TRUE	TRUE	TRUE
WBPTMR0783	16825	R00964		TMUE_3000014533;TMUE_3000014507;TMUE_0000001909	2.7.1.48	Pyrimidine metabolism	TRUE	TRUE	TRUE
WBPTMR0784	10380	R01870	R-HSA-73567	TMUE_1000002781	2.4.2.10	Pyrimidine metabolism	TRUE	TRUE	TRUE
WBPTMR0785	27650	R00968		TMUE_3000014533;TMUE_3000014507;TMUE_0000001909	2.7.1.48	Pyrimidine metabolism		TRUE	TRUE
WBPTMR0786	13517	R02094	R-HSA-75126	TMUE_1000002623	2.7.4.9;2.7.4.12	Pyrimidine metabolism	TRUE	TRUE	TRUE
WBPTMR0787	20013	R01397	R-HSA-73573	TMUE_2000008754	2.1.3.2	Pyrimidine metabolism	TRUE	TRUE	TRUE
WBPTMR0788	18633	R00575	R-HSA-73577	TMUE_2000008754	6.3.5.5	Pyrimidine metabolism	TRUE	TRUE	TRUE
WBPTMR0789	20345	R02016		TMUE_3000013500	1.8.1.9	Pyrimidine metabolism	TRUE	TRUE	TRUE
WBPTMR0790	20345	R02016		TMUE_2000006213	1.8.1.9	Pyrimidine metabolism	TRUE	TRUE	TRUE
WBPTMR0791	25098	R00156		TMUE_3000014935;TMUE_2000006187	2.7.4.6	Pyrimidine metabolism	TRUE	TRUE	TRUE
WBPTMR0792	22824	R02484		TMUE_2000009188;TMUE_1000004881;TMUE_3000011401;TMUE_3000013821	2.4.2.2	Pyrimidine metabolism	TRUE	TRUE	TRUE
WBPTMR0793	24296	R01993	R-HSA-73571	TMUE_2000008754	3.5.2.3	Pyrimidine metabolism	TRUE	TRUE	TRUE
WBPTMR0794	27682	R02093	R-HSA-482621	TMUE_3000014935;TMUE_2000006187	2.7.4.6	Pyrimidine metabolism	TRUE	TRUE	TRUE
WBPTMR0795	16037	R01570		TMUE_2000009188;TMUE_1000004881;TMUE_3000011401;TMUE_3000013821	2.4.2.2;2.4.2.4	Pyrimidine metabolism		TRUE
WBPTMR0796	24674	R00513		TMUE_3000014533;TMUE_3000014507;TMUE_0000001909	2.7.1.48;2.7.1.213	Pyrimidine metabolism	TRUE	TRUE	TRUE
WBPTMR0797	13017	R00966		TMUE_2000006803	2.4.2.9	Pyrimidine metabolism	TRUE	TRUE	TRUE
WBPTMR0798	28038	R02024		TMUE_3000014022;TMUE_1000003541	1.17.4.1	Pyrimidine metabolism	TRUE	TRUE	TRUE
WBPTMR0799	11596	R00965	R-HSA-73564	TMUE_1000002781	4.1.1.23	Pyrimidine metabolism	TRUE	TRUE	TRUE
WBPTMR0800	28162	R00517		TMUE_3000014533;TMUE_3000014534	2.7.1.48;2.7.1.213	Pyrimidine metabolism		TRUE	TRUE
WBPTMR0801	11600	R00512	R-HSA-6788810	TMUE_1000005072	2.7.4.14;2.7.4.25	Pyrimidine metabolism	TRUE	TRUE	TRUE
WBPTMR0802	12104	R02101		TMUE_1000002611	2.1.1.45	Pyrimidine metabolism	TRUE	TRUE	TRUE
WBPTMR0803	28691			TMUE_1000004648	1.3.5.2	Pyrimidine metabolism
WBPTMR0804	10944		R-HSA-6788295	TMUE_1000005721;TMUE_1000003983;TMUE_3000011679	3.1.3.96	Pyrimidine metabolism
WBPTMR0805	22924	R01663	R-HSA-73596	TMUE_3000013351;TMUE_3000011272;TMUE_3000011178;TMUE_3000013433	3.5.4.12	Pyrimidine metabolism	TRUE	TRUE	TRUE
WBPTMR0806	28582	R02331		TMUE_2000006187	2.7.4.6	Pyrimidine metabolism	TRUE	TRUE	TRUE
WBPTMR0807	27678	R02326		TMUE_2000006187	2.7.4.6	Pyrimidine metabolism	TRUE	TRUE	TRUE
WBPTMR0808	29355	R02102		TMUE_0000000463;TMUE_0000000462;TMUE_1000005800;TMUE_1000005799;TMUE_2000008210		Pyrimidine metabolism	TRUE		TRUE
WBPTMR0809	11080	R01569		TMUE_0000000463;TMUE_0000000462;TMUE_1000005800;TMUE_1000005799;TMUE_2000008210	3.1.3.35	Pyrimidine metabolism	TRUE	TRUE	TRUE
WBPTMR0810	29359	R00963		TMUE_0000000463;TMUE_0000000462;TMUE_1000005800;TMUE_1000005799;TMUE_2000008210	3.1.3.5	Pyrimidine metabolism	TRUE	TRUE	TRUE
WBPTMR0811	18337	R01055		TMUE_3000014463	4.2.1.70	Pyrimidine metabolism	TRUE	TRUE
WBPTMR0812	22448	R03315		TMUE_3000014463	2.7.1.83	Pyrimidine metabolism	TRUE	TRUE
WBPTMR0813	29395	R00662		TMUE_1000006005	3.6.1.8;3.6.1.9	Pyrimidine metabolism	TRUE	TRUE	TRUE
WBPTMR0814	16597	R00571		TMUE_3000013368;TMUE_2000009354;TMUE_3000013451	6.3.4.2	Pyrimidine metabolism	TRUE	TRUE	TRUE
WBPTMR0815	29367	R00511		TMUE_0000000463;TMUE_0000000462;TMUE_1000005800;TMUE_1000005799;TMUE_2000008210	3.1.3.91	Pyrimidine metabolism	TRUE	TRUE	TRUE
WBPTMR0816	29363	R01664		TMUE_0000000463;TMUE_0000000462;TMUE_1000005800;TMUE_1000005799;TMUE_2000008210	3.1.3.5	Pyrimidine metabolism	TRUE	TRUE	TRUE
WBPTMR0817	30655	R02098	R-HSA-75126	TMUE_1000002623	2.7.4.9	Pyrimidine metabolism	TRUE	TRUE	TRUE
WBPTMR0818	18029	R07641	R-HSA-70555	TMUE_2000008754	6.3.4.16	Pyrimidine metabolism	TRUE
WBPTMR0819	24674	R00513		TMUE_3000014533;TMUE_3000014507;TMUE_0000001909	2.7.1.48;2.7.1.213	Pyrimidine metabolism	TRUE	TRUE	TRUE
WBPTMR0820	18253	R00216	R-HSA-9012349	TMUE_0000001488;TMUE_3000011970	1.1.1.40	Pyruvate metabolism	TRUE	TRUE
WBPTMR0821	15641	R00217	R-HSA-9012016	TMUE_0000001488;TMUE_3000011970	1.1.1.38;1.1.1.40;4.1.1.112	Pyruvate metabolism
WBPTMR0822	20696	R00275	R-HSA-3777112	TMUE_2000010501;TMUE_2000009465	1.15.1.1	Reactive oxygen species degradation	TRUE	TRUE
WBPTMR0823	20309	R00009	R-HSA-76031	TMUE_3000011867	1.11.1.6;1.11.1.21	Reactive oxygen species degradation	TRUE	TRUE	TRUE
WBPTMR0824				no_gene_association		Reactive oxygen species degradation
WBPTMR0825	20696	R00275	R-HSA-3777112	TMUE_2000010501;TMUE_2000009465	1.15.1.1	Reactive oxygen species degradation	TRUE	TRUE
WBPTMR0826	63528			TMUE_1000003391;TMUE_2000006980;TMUE_2000006617;TMUE_2000009340		Reactive oxygen species degradation
WBPTMR0827	38175		R-HSA-8848585	TMUE_3000013266		Retinol metabolism
WBPTMR0828	42080	R02123	R-HSA-5362522	TMUE_3000011694	1.2.1.36	Retinol metabolism		TRUE
WBPTMR0829	25033	R08379	R-HSA-5623643	TMUE_3000014283;TMUE_3000013749;TMUE_3000013037;TMUE_3000011127;TMUE_0000000253	1.1.1.300	Retinol metabolism	TRUE	TRUE
WBPTMR0830				no_gene_association		Retinol metabolism
WBPTMR0831				no_gene_association		Retinol metabolism
WBPTMR0832				no_gene_association		Retinol metabolism
WBPTMR0833				no_gene_association		Retinol metabolism
WBPTMR0834	17237	R00161	R-HSA-196929	TMUE_3000012850	2.7.7.2	Riboflavin metabolism	TRUE	TRUE	TRUE
WBPTMR0835	14357	R00549	R-HSA-196964	TMUE_3000011951	2.7.1.26	Riboflavin metabolism	TRUE	TRUE	TRUE
WBPTMR0836	35587	R00548	R-HSA-196950	TMUE_2000009450;TMUE_2000006135;TMUE_3000013841;TMUE_2000006140	3.1.3.102	Riboflavin metabolism	TRUE	TRUE	TRUE
WBPTMR0837	25041	R08224		TMUE_3000013771	2.9.1.2	Selenocompound metabolism	TRUE
WBPTMR0838	18737	R03595	R-HSA-8959510	TMUE_2000009809	2.7.9.3	Selenocompound metabolism	TRUE	TRUE
WBPTMR0839	25037	R08223		TMUE_1000003936	2.7.1.164	Selenocompound metabolism	TRUE
WBPTMR0840		R03596		TMUE_3000013500	1.8.1.9	Selenocompound metabolism	TRUE	TRUE
WBPTMR0841				TMUE_3000013500		Selenocompound metabolism
WBPTMR0842				no_gene_association		Sink
WBPTMR0843				no_gene_association		Sink
WBPTMR0844				no_gene_association		Sink
WBPTMR0845				no_gene_association		Sink
WBPTMR0846				no_gene_association		Sink
WBPTMR0847				no_gene_association		Sink
WBPTMR0848				no_gene_association		Sink
WBPTMR0849				no_gene_association		Sink
WBPTMR0850				no_gene_association		Sink
WBPTMR0851				no_gene_association		Sink
WBPTMR0852				no_gene_association		Sink
WBPTMR0853	19293	R03754		TMUE_2000009105	2.7.1.94	Sphingolipid metabolism
WBPTMR0854	15245	R07293		TMUE_2000007034;TMUE_2000009424	3.1.1.79	Sphingolipid metabolism
WBPTMR0855	13269	R01498	R-HSA-1861788	TMUE_3000013283;TMUE_1000005620	3.2.1.45	Sphingolipid metabolism	TRUE	TRUE	TRUE
WBPTMR0856	27518	R06521	R-HSA-428690	TMUE_3000011594;TMUE_1000003143	3.1.3.4	Sphingolipid metabolism	TRUE	TRUE
WBPTMR0857	33507		R-HSA-428676	TMUE_3000014786	4.1.2.27	Sphingolipid metabolism
WBPTMR0858	12088	R01497		TMUE_1000003807	2.4.1.80	Sphingolipid metabolism	TRUE	TRUE	TRUE
WBPTMR0859	14761	R01281	R-HSA-428127	TMUE_3000012853;TMUE_1000003964	2.3.1.50	Sphingolipid metabolism	TRUE	TRUE	TRUE
WBPTMR0860	18593	R02464	R-HSA-428681	TMUE_3000014786	4.1.2.27	Sphingolipid metabolism	TRUE	TRUE	TRUE
WBPTMR0861	23768	R01496	R-HSA-428205	TMUE_2000008253;TMUE_0000000391	2.3.1.24	Sphingolipid metabolism	TRUE	TRUE	TRUE
WBPTMR0862	34735			TMUE_2000008253;TMUE_0000000391		Sphingolipid metabolism
WBPTMR0863	18761	R05209		TMUE_2000007034;TMUE_2000009424		Sphingolipid metabolism	TRUE
WBPTMR0864	46544	R06519		TMUE_3000014887	1.14.19.17	Sphingolipid metabolism	TRUE		TRUE
WBPTMR0865	18765	R08969	R-HSA-429786	TMUE_3000013803	2.7.8.27	Sphingolipid metabolism	TRUE	TRUE	TRUE
WBPTMR0866	22640	R02978	R-HSA-428123	TMUE_3000011643	1.1.1.102	Sphingolipid metabolism	TRUE	TRUE	TRUE
WBPTMR0867	32731			TMUE_2000007034;TMUE_2000009424	3.1.1.79	Sphingolipid metabolism
WBPTMR0868	12044	R01369		TMUE_2000007034;TMUE_2000009424	3.1.1.3;3.1.1.34;3.1.1.79	Sphingolipid metabolism	TRUE
WBPTMR0869	19253	R02541	R-HSA-1605797	TMUE_2000008065;TMUE_2000006261	3.1.4.12	Sphingolipid metabolism	TRUE	TRUE	TRUE
WBPTMR0870	46736			TMUE_1000005117		Sphingolipid metabolism
WBPTMR0871	12444	R02463		TMUE_1000003699	1.3.1.27	Sphingolipid metabolism		TRUE
WBPTMR0872		R00028		TMUE_3000011509	3.2.1.20	Starch and sucrose metabolism	TRUE	TRUE
WBPTMR0873	32675	R00010		TMUE_2000006064;TMUE_3000011868;TMUE_0000001462;TMUE_3000013671;TMUE_3000011869	3.2.1.28	Starch and sucrose metabolism	TRUE	TRUE	TRUE
WBPTMR0874	23360	R03681		TMUE_3000012426	2.4.1.186	Starch and sucrose metabolism	TRUE	TRUE
WBPTMR0875	41732	R06050		TMUE_3000011604;TMUE_3000013301	2.4.1.1	Starch and sucrose metabolism
WBPTMR0876	17825	R00299		TMUE_3000013663;TMUE_2000008220	2.7.1.1;2.7.1.2	Starch and sucrose metabolism		TRUE	TRUE
WBPTMR0877	23916	R01384		TMUE_2000009349	4.1.1.35	Starch and sucrose metabolism	TRUE	TRUE	TRUE
WBPTMR0878	16689	R00303		TMUE_2000007014	3.1.3.9;3.1.3.58	Starch and sucrose metabolism
WBPTMR0879		R02110		TMUE_3000014515	2.4.1.18	Starch and sucrose metabolism	TRUE		TRUE
WBPTMR0880				no_gene_association		Starch and sucrose metabolism
WBPTMR0881	23420	R02778		TMUE_3000012174	3.1.3.12	Starch and sucrose metabolism	TRUE		TRUE
WBPTMR0882	18889	R00836		TMUE_2000008058;TMUE_2000007705	2.4.1.15	Starch and sucrose metabolism
WBPTMR0883	24600	R00533	R-HSA-1614544	TMUE_3000013065	1.8.3.1	Sulfur metabolism	TRUE	TRUE
WBPTMR0884	55156	R11929		TMUE_1000003800	1.8.5.8	Sulfur metabolism
WBPTMR0885	24404	R01360	R-HSA-74180	TMUE_3000012256	4.1.3.4	Synthesis and degradation of ketone bodies	TRUE	TRUE
WBPTMR0886	10188	R01978	R-HSA-191323	TMUE_2000007909;TMUE_0000002109	2.3.3.10	Synthesis and degradation of ketone bodies	TRUE	TRUE	TRUE
WBPTMR0887	25480	R00410	R-HSA-74177	TMUE_2000008659	2.8.3.5	Synthesis and degradation of ketone bodies	TRUE	TRUE
WBPTMR0888	25221	R01682	R-HSA-6787757	TMUE_2000008891	4.1.1.29	Taurine and hypotaurine metabolism	TRUE	TRUE
WBPTMR0889	16877	R02466	R-HSA-6814165	TMUE_2000008891	4.1.1.29	Taurine and hypotaurine metabolism	TRUE	TRUE
WBPTMR0890	17385	R01681	R-HSA-1655453	no_gene_association	1.8.1.3	Taurine and hypotaurine metabolism	TRUE	TRUE
WBPTMR0891	15989	R02082	R-HSA-191352	no_ortholog	1.1.1.34	Terpenoid backbone biosynthesis	TRUE	TRUE	TRUE
WBPTMR0892	17065	R02245	R-HSA-191380	TMUE_2000007286	2.7.1.36	Terpenoid backbone biosynthesis	TRUE	TRUE
WBPTMR0893	27563	R09250		no_ortholog	2.5.1.84	Terpenoid backbone biosynthesis
WBPTMR0894	23284	R01123	R-HSA-191382	TMUE_2000010236	5.3.3.2	Terpenoid backbone biosynthesis	TRUE	TRUE	TRUE
WBPTMR0895	16341	R03245	R-HSA-191422	TMUE_0000000690;TMUE_2000009837	2.7.4.2	Terpenoid backbone biosynthesis	TRUE	TRUE
WBPTMR0896	23732	R01121	R-HSA-191414	TMUE_1000003306	4.1.1.33	Terpenoid backbone biosynthesis	TRUE	TRUE
WBPTMR0897	53008	R05556		TMUE_1000004117;TMUE_3000014089	2.5.1.87	Terpenoid backbone biosynthesis	TRUE	TRUE
WBPTMR0898	19361	R02003	R-HSA-191303	TMUE_2000009334	2.5.1.10	Terpenoid backbone biosynthesis	TRUE	TRUE	TRUE
WBPTMR0899	22408	R01658	R-HSA-191322	TMUE_2000009334	2.5.1.1	Terpenoid backbone biosynthesis	TRUE	TRUE	TRUE
WBPTMR0900	11576	R00619	R-HSA-196761	TMUE_2000008237	2.7.6.2	Thiamine metabolism	TRUE	TRUE	TRUE
WBPTMR0901				no_gene_association		Transport
WBPTMR0902				no_gene_association		Transport
WBPTMR0903				no_gene_association		Transport
WBPTMR0904				no_gene_association		Transport
WBPTMR0905				no_gene_association		Transport
WBPTMR0906				no_gene_association		Transport
WBPTMR0907				no_gene_association		Transport
WBPTMR0908				TMUE_2000009639		Transport
WBPTMR0909				TMUE_2000009639		Transport
WBPTMR0910				TMUE_2000009639		Transport
WBPTMR0911				TMUE_2000009639		Transport
WBPTMR0912				TMUE_2000009639		Transport
WBPTMR0913				TMUE_2000009639		Transport
WBPTMR0914				TMUE_2000009639		Transport
WBPTMR0915				TMUE_2000009639		Transport
WBPTMR0916				TMUE_2000009639		Transport
WBPTMR0917				TMUE_2000009639		Transport
WBPTMR0918				TMUE_2000009639		Transport
WBPTMR0919				TMUE_2000009639		Transport
WBPTMR0920				TMUE_2000009639		Transport
WBPTMR0921				TMUE_2000009639		Transport
WBPTMR0922				TMUE_2000009639		Transport
WBPTMR0923				TMUE_2000009639		Transport
WBPTMR0924				TMUE_2000009639		Transport
WBPTMR0925				TMUE_2000009639		Transport
WBPTMR0926				TMUE_2000009639		Transport
WBPTMR0927				TMUE_2000009639		Transport
WBPTMR0928				TMUE_2000009639		Transport
WBPTMR0929				TMUE_2000009639		Transport
WBPTMR0930				TMUE_2000009639		Transport
WBPTMR0931				TMUE_2000009639		Transport
WBPTMR0932				TMUE_2000009639		Transport
WBPTMR0933				TMUE_2000009639		Transport
WBPTMR0934				TMUE_2000009639		Transport
WBPTMR0935				TMUE_2000009639		Transport
WBPTMR0936				TMUE_2000009639		Transport
WBPTMR0937				TMUE_2000009639		Transport
WBPTMR0938				TMUE_2000009639		Transport
WBPTMR0939				TMUE_2000009639		Transport
WBPTMR0940				TMUE_2000009639		Transport
WBPTMR0941				TMUE_2000009639		Transport
WBPTMR0942				TMUE_2000009639		Transport
WBPTMR0943				TMUE_2000009639		Transport
WBPTMR0944				TMUE_2000009639		Transport
WBPTMR0945				TMUE_2000009639		Transport
WBPTMR0946				TMUE_2000009639		Transport
WBPTMR0947				TMUE_2000009639		Transport
WBPTMR0948				TMUE_2000009639		Transport
WBPTMR0949				TMUE_2000009639		Transport
WBPTMR0950				TMUE_2000009639		Transport
WBPTMR0951				TMUE_2000009639		Transport
WBPTMR0952				TMUE_1000004219		Transport
WBPTMR0953				TMUE_2000007606		Transport
WBPTMR0954				TMUE_3000011630		Transport
WBPTMR0955				TMUE_3000011985;TMUE_2000006331		Transport
WBPTMR0956				no_gene_association		Transport
WBPTMR0957				TMUE_1000004219		Transport
WBPTMR0958				TMUE_2000006598		Transport
WBPTMR0959				TMUE_2000006331		Transport
WBPTMR0960				TMUE_2000006331		Transport
WBPTMR0961				TMUE_3000011630		Transport
WBPTMR0962				TMUE_3000011630		Transport
WBPTMR0963				TMUE_3000011630		Transport
WBPTMR0964				TMUE_3000011630		Transport
WBPTMR0965				TMUE_3000011630		Transport
WBPTMR0966				TMUE_1000004219;TMUE_2000010079		Transport
WBPTMR0967				TMUE_0000000014		Transport
WBPTMR0968				TMUE_2000006331		Transport
WBPTMR0969	38567			TMUE_0000000031		Transport
WBPTMR0970				TMUE_3000011630		Transport
WBPTMR0971				no_gene_association		Transport
WBPTMR0972				TMUE_2000008514		Transport
WBPTMR0973				TMUE_2000008514		Transport
WBPTMR0974				TMUE_2000008514		Transport
WBPTMR0975				no_gene_association		Transport
WBPTMR0976				TMUE_3000013322		Transport
WBPTMR0977				TMUE_2000007606		Transport
WBPTMR0978				TMUE_2000007435		Transport
WBPTMR0979				no_gene_association		Transport
WBPTMR0980				no_gene_association		Transport
WBPTMR0981				no_gene_association		Transport
WBPTMR0982				no_gene_association		Transport
WBPTMR0983				no_gene_association		Transport
WBPTMR0984				no_gene_association		Transport
WBPTMR0985				no_gene_association		Transport
WBPTMR0986				no_gene_association		Transport
WBPTMR0987				no_gene_association		Transport
WBPTMR0988				TMUE_3000012968		Transport
WBPTMR0989				no_gene_association		Transport
WBPTMR0990				no_gene_association		Transport
WBPTMR0991				no_gene_association		Transport
WBPTMR0992				no_gene_association		Transport
WBPTMR0993				no_gene_association		Transport
WBPTMR0994				no_gene_association		Transport
WBPTMR0995				TMUE_3000012060		Transport
WBPTMR0996				TMUE_2000009970		Transport
WBPTMR0997	29983			TMUE_2000008075;TMUE_2000008074		Transport
WBPTMR0998				TMUE_2000007121		Transport
WBPTMR0999				TMUE_1000004118		Transport
WBPTMR1000				no_gene_association		Transport
WBPTMR1001				TMUE_3000012660		Transport
WBPTMR1002	18105		R-HSA-9664214	TMUE_3000011507;TMUE_3000013528;TMUE_1000003768;TMUE_2000007155	7.2.2.10	Transport
WBPTMR1003	29583			TMUE_2000008075;TMUE_2000008074		Transport
WBPTMR1004				TMUE_3000012962		Transport
WBPTMR1005				TMUE_3000012962		Transport
WBPTMR1006	29275		R-HSA-375473	TMUE_0000001582;TMUE_1000005790;TMUE_0000001581;TMUE_1000003298;TMUE_2000009204;TMUE_1000002899;TMUE_2000009205;TMUE_3000012060		Transport
WBPTMR1007	29963			TMUE_2000008075;TMUE_2000008074		Transport
WBPTMR1008				TMUE_0000001582;TMUE_1000005790;TMUE_0000001581;TMUE_1000003298;TMUE_2000009204;TMUE_1000002899;TMUE_2000009205;TMUE_3000012060		Transport
WBPTMR1009	45260			TMUE_3000012962		Transport
WBPTMR1010				TMUE_0000001582;TMUE_1000005790;TMUE_0000001581;TMUE_1000003298;TMUE_2000009204;TMUE_1000002899;TMUE_2000009205;TMUE_3000012060		Transport
WBPTMR1011	39807			TMUE_3000012962		Transport
WBPTMR1012	51720			TMUE_3000013218;TMUE_2000010676;TMUE_3000014348;TMUE_2000010330		Transport
WBPTMR1013	51716			TMUE_3000013218;TMUE_2000010676;TMUE_3000014348;TMUE_2000010330		Transport
WBPTMR1014	28967		R-HSA-352108	TMUE_0000001582;TMUE_1000005790;TMUE_0000001581;TMUE_1000003298;TMUE_2000009204;TMUE_1000002899;TMUE_2000009205;TMUE_3000012060		Transport
WBPTMR1015				TMUE_2000007121		Transport
WBPTMR1016	29955			TMUE_2000008075;TMUE_2000008074		Transport
WBPTMR1017	29951			TMUE_2000008075;TMUE_2000008074		Transport
WBPTMR1018	29267		R-HSA-375473	TMUE_0000001582;TMUE_1000005790;TMUE_0000001581;TMUE_1000003298;TMUE_2000009204;TMUE_1000002899;TMUE_2000009205;TMUE_3000012060		Transport
WBPTMR1019				TMUE_1000005827		Transport
WBPTMR1020				TMUE_1000005827		Transport
WBPTMR1021				TMUE_2000006172		Transport
WBPTMR1022				TMUE_2000006172		Transport
WBPTMR1023				TMUE_2000006172		Transport
WBPTMR1024				TMUE_2000006172		Transport
WBPTMR1025				TMUE_1000004118		Transport
WBPTMR1026				TMUE_1000004830		Transport
WBPTMR1027				TMUE_3000012060		Transport
WBPTMR1028	29255		R-HSA-9712190	TMUE_0000001664		Transport
WBPTMR1029				TMUE_2000006974		Transport
WBPTMR1030				TMUE_2000006974		Transport
WBPTMR1031				TMUE_3000010989		Transport
WBPTMR1032				TMUE_2000009944		Transport
WBPTMR1033				TMUE_3000012055		Transport
WBPTMR1034				TMUE_2000009204		Transport
WBPTMR1035				TMUE_2000008925		Transport
WBPTMR1036				TMUE_1000005718		Transport
WBPTMR1037				TMUE_2000008925		Transport
WBPTMR1038				no_gene_association		Transport
WBPTMR1039				no_gene_association		Transport
WBPTMR1040				no_gene_association		Transport
WBPTMR1041				no_gene_association		Transport
WBPTMR1042				no_gene_association		Transport
WBPTMR1043				no_gene_association		Transport
WBPTMR1044				no_gene_association		Transport
WBPTMR1045				no_gene_association		Transport
WBPTMR1046				no_gene_association		Transport
WBPTMR1047				no_gene_association		Transport
WBPTMR1048				no_gene_association		Transport
WBPTMR1049				no_gene_association		Transport
WBPTMR1050				no_gene_association		Transport
WBPTMR1051				no_gene_association		Transport
WBPTMR1052				no_gene_association		Transport
WBPTMR1053				no_gene_association		Transport
WBPTMR1054				no_gene_association		Transport
WBPTMR1055				no_gene_association		Transport
WBPTMR1056	29035			TMUE_2000008273		Transport
WBPTMR1057				no_gene_association		Transport
WBPTMR1058				no_gene_association		Transport
WBPTMR1059				no_gene_association		Transport
WBPTMR1060				no_gene_association		Transport
WBPTMR1061				no_gene_association		Transport
WBPTMR1062				no_gene_association		Transport
WBPTMR1063				no_gene_association		Transport
WBPTMR1064				no_gene_association		Transport
WBPTMR1065				no_gene_association		Transport
WBPTMR1066				no_gene_association		Transport
WBPTMR1067				no_gene_association		Transport
WBPTMR1068				no_gene_association		Transport
WBPTMR1069				no_gene_association		Transport
WBPTMR1070				no_gene_association		Transport
WBPTMR1071				no_gene_association		Transport
WBPTMR1072				no_gene_association		Transport
WBPTMR1073				no_gene_association		Transport
WBPTMR1074				no_gene_association		Transport
WBPTMR1075				no_gene_association		Transport
WBPTMR1076				no_gene_association		Transport
WBPTMR1077				no_gene_association		Transport
WBPTMR1078				no_gene_association		Transport
WBPTMR1079				no_gene_association		Transport
WBPTMR1080				no_gene_association		Transport
WBPTMR1081				no_gene_association		Transport
WBPTMR1082				no_gene_association		Transport
WBPTMR1083				no_gene_association		Transport
WBPTMR1084				no_gene_association		Transport
WBPTMR1085				no_gene_association		Transport
WBPTMR1086				no_gene_association		Transport
WBPTMR1087				no_gene_association		Transport
WBPTMR1088	18353			TMUE_2000008666;TMUE_3000012743	7.2.2.13	Transport
WBPTMR1089				no_gene_association		Transport
WBPTMR1090				no_gene_association		Transport
WBPTMR1091				no_gene_association		Transport
WBPTMR1092				no_gene_association		Transport
WBPTMR1093				no_gene_association		Transport
WBPTMR1094				no_gene_association		Transport
WBPTMR1095				no_gene_association		Transport
WBPTMR1096				no_gene_association		Transport
WBPTMR1097				no_gene_association		Transport
WBPTMR1098				no_gene_association		Transport
WBPTMR1099				no_gene_association		Transport
WBPTMR1100				no_gene_association		Transport
WBPTMR1101				no_gene_association		Transport
WBPTMR1102				no_gene_association		Transport
WBPTMR1103				no_gene_association		Transport
WBPTMR1104				no_gene_association		Transport
WBPTMR1105				no_gene_association		Transport
WBPTMR1106				no_gene_association		Transport
WBPTMR1107				no_gene_association		Transport
WBPTMR1108				no_gene_association		Transport
WBPTMR1109				no_gene_association		Transport
WBPTMR1110				no_gene_association		Transport
WBPTMR1111				no_gene_association		Transport
WBPTMR1112	16501	R01193	R-HSA-6813740	no_gene_association	3.1.4.44	Transport		TRUE
WBPTMR1113				no_gene_association		Transport
WBPTMR1114				no_gene_association		Transport
WBPTMR1115				no_gene_association		Transport
WBPTMR1116				no_gene_association		Transport
WBPTMR1117				no_gene_association		Transport
WBPTMR1118				no_gene_association		Transport
WBPTMR1119				no_gene_association		Transport
WBPTMR1120				no_gene_association		Transport
WBPTMR1121				no_gene_association		Transport
WBPTMR1122				no_gene_association		Transport
WBPTMR1123				no_gene_association		Transport
WBPTMR1124				no_gene_association		Transport
WBPTMR1125				no_gene_association		Transport
WBPTMR1126				no_gene_association		Transport
WBPTMR1127				no_gene_association		Transport
WBPTMR1128				no_gene_association		Transport
WBPTMR1129				no_gene_association		Transport
WBPTMR1130				TMUE_3000012871		Transport
WBPTMR1131				no_gene_association		Transport
WBPTMR1132				no_gene_association		Transport
WBPTMR1133				no_gene_association		Transport
WBPTMR1134				no_gene_association		Transport
WBPTMR1135				no_gene_association		Transport
WBPTMR1136				no_gene_association		Transport
WBPTMR1137				no_gene_association		Transport
WBPTMR1138				no_gene_association		Transport
WBPTMR1139				no_gene_association		Transport
WBPTMR1140				no_gene_association		Transport
WBPTMR1141				no_gene_association		Transport
WBPTMR1142				no_gene_association		Transport
WBPTMR1143				no_gene_association		Transport
WBPTMR1144				no_gene_association		Transport
WBPTMR1145				no_gene_association		Transport
WBPTMR1146				no_gene_association		Transport
WBPTMR1147				no_gene_association		Transport
WBPTMR1148				no_gene_association		Transport
WBPTMR1149				no_gene_association		Transport
WBPTMR1150				no_gene_association		Transport
WBPTMR1151				no_gene_association		Transport
WBPTMR1152				no_gene_association		Transport
WBPTMR1153				no_gene_association		Transport
WBPTMR1154				no_gene_association		Transport
WBPTMR1155				no_gene_association		Transport
WBPTMR1156				no_gene_association		Transport
WBPTMR1157				no_gene_association		Transport
WBPTMR1158				no_gene_association		Transport
WBPTMR1159				no_gene_association		Transport
WBPTMR1160				no_gene_association		Transport
WBPTMR1161				no_gene_association		Transport
WBPTMR1162				no_gene_association		Transport
WBPTMR1163				no_gene_association		Transport
WBPTMR1164				no_gene_association		Transport
WBPTMR1165				no_gene_association		Transport
WBPTMR1166				no_gene_association		Transport
WBPTMR1167				no_gene_association		Transport
WBPTMR1168				no_gene_association		Transport
WBPTMR1169				no_gene_association		Transport
WBPTMR1170				no_gene_association		Transport
WBPTMR1171				no_gene_association		Transport
WBPTMR1172	13009	R01959		TMUE_3000014358	3.5.1.9	Tryptophan metabolism	TRUE		TRUE
WBPTMR1173	18533	R02701	R-HSA-209859	TMUE_2000010660;TMUE_0000002482;TMUE_0000000416;TMUE_2000010666;TMUE_0000000410;TMUE_0000000415;TMUE_2000010665	4.1.1.28	Tryptophan metabolism	TRUE	TRUE
WBPTMR1174	16709	R07213		TMUE_3000011390	1.14.16.4	Tryptophan metabolism	TRUE	TRUE
WBPTMR1175	16813	R00987		TMUE_2000006281	3.7.1.3	Tryptophan metabolism	TRUE	TRUE	TRUE
WBPTMR1176	24536	R00678		no_ortholog	1.13.11.11;1.13.11.52	Tryptophan metabolism	TRUE	TRUE	TRUE
WBPTMR1177	10244	R01364	R-HSA-71181	TMUE_3000012116	3.7.1.2	Tyrosine metabolism	TRUE	TRUE
WBPTMR1178	12272	R02080	R-HSA-209924	TMUE_2000010660	4.1.1.28	Tyrosine metabolism	TRUE	TRUE
WBPTMR1179	18201	R07212		TMUE_1000005956	1.14.16.2	Tyrosine metabolism	TRUE	TRUE
WBPTMR1180	14345	R00736		TMUE_2000010660;TMUE_0000002482;TMUE_0000000416;TMUE_2000010666;TMUE_0000000410;TMUE_0000000415;TMUE_2000010665	4.1.1.25	Tyrosine metabolism	TRUE	TRUE
WBPTMR1181	11920	R04734		TMUE_1000005956	4.2.1.96	Tyrosine metabolism	TRUE	TRUE
WBPTMR1182		R08773		TMUE_3000014702		Ubiquinone and other terpenoid-quinone biosynthesis	TRUE
WBPTMR1183	17709	R07273		TMUE_2000006714	2.5.1.39	Ubiquinone and other terpenoid-quinone biosynthesis	TRUE	TRUE
WBPTMR1184		R08770		no_gene_association	1.14.13.-	Ubiquinone and other terpenoid-quinone biosynthesis	TRUE
WBPTMR1185		R08772		no_gene_association	4.1.1.-	Ubiquinone and other terpenoid-quinone biosynthesis	TRUE
WBPTMR1186	44760			TMUE_2000006252	2.1.1.201	Ubiquinone and other terpenoid-quinone biosynthesis
WBPTMR1187	44488			TMUE_3000014867;TMUE_0000000827	2.1.1.114	Ubiquinone and other terpenoid-quinone biosynthesis
WBPTMR1188		R08775		TMUE_2000007585		Ubiquinone and other terpenoid-quinone biosynthesis	TRUE
WBPTMR1189	17049	R07235		TMUE_3000014867;TMUE_0000000827	2.1.1.64	Ubiquinone and other terpenoid-quinone biosynthesis			TRUE
WBPTMR1190	31175	R04224	R-HSA-70870	TMUE_2000010679;TMUE_3000011446	4.2.1.17	Valine, leucine and isoleucine degradation	TRUE	TRUE	TRUE
WBPTMR1191	24801	R02199		TMUE_2000009182	2.6.1.42	Valine, leucine and isoleucine degradation	TRUE		TRUE
WBPTMR1192	13589	R04138	R-HSA-508308	TMUE_3000014837;TMUE_0000000627;TMUE_2000010163	6.4.1.4	Valine, leucine and isoleucine degradation	TRUE	TRUE
WBPTMR1193	31099		R-HSA-70859	TMUE_2000007044		Valine, leucine and isoleucine degradation
WBPTMR1194	18321	R01090		TMUE_2000009182	2.6.1.6;2.6.1.42	Valine, leucine and isoleucine degradation	TRUE	TRUE	TRUE
WBPTMR1195	13997	R01210		TMUE_2000010662;TMUE_0000000412;TMUE_1000003979	1.2.1.25	Valine, leucine and isoleucine degradation		TRUE
WBPTMR1196	12276	R04096		TMUE_3000014477	1.3.8.4	Valine, leucine and isoleucine degradation
WBPTMR1197	31251	R05064		TMUE_2000010134		Valine, leucine and isoleucine degradation	TRUE		TRUE
WBPTMR1198	13281	R04203	R-HSA-508369	TMUE_3000014928;TMUE_0000000232	1.1.1.178	Valine, leucine and isoleucine degradation	TRUE	TRUE
WBPTMR1199	25177	R01651		TMUE_2000010662;TMUE_0000000412;TMUE_1000003979	1.2.1.25	Valine, leucine and isoleucine degradation		TRUE
WBPTMR1200	24813	R01214		TMUE_2000009182	2.6.1.42	Valine, leucine and isoleucine degradation	TRUE	TRUE	TRUE
WBPTMR1201	13993	R04188		TMUE_2000006343	2.6.1.22	Valine, leucine and isoleucine degradation	TRUE	TRUE
WBPTMR1202	20553	R02765	R-HSA-71020	TMUE_1000005537	5.1.99.1	Valine, leucine and isoleucine degradation	TRUE	TRUE	TRUE
WBPTMR1203	30719	R00927	R-HSA-70844	TMUE_3000011782;TMUE_1000004080	2.3.1.16	Valine, leucine and isoleucine degradation	TRUE	TRUE	TRUE
WBPTMR1204	23720	R01859		TMUE_3000011539	6.4.1.3	Valine, leucine and isoleucine degradation	TRUE	TRUE	TRUE
WBPTMR1205	21536	R02085	R-HSA-70785	TMUE_3000011446	4.2.1.18	Valine, leucine and isoleucine degradation	TRUE	TRUE
WBPTMR1206	31043	R03869		TMUE_0000001435;TMUE_3000013698;TMUE_0000002465;TMUE_3000011694;TMUE_2000009606	1.2.1.3	Valine, leucine and isoleucine degradation		TRUE
WBPTMR1207	31119	R04204	R-HSA-70830	TMUE_2000010679	4.2.1.17	Valine, leucine and isoleucine degradation	TRUE	TRUE	TRUE
WBPTMR1208	17681	R02047	R-HSA-508473	no_ortholog	1.1.1.31	Valine, leucine and isoleucine degradation		TRUE
WBPTMR1209	22888	R00833	R-HSA-71010	TMUE_2000010483	5.4.99.2	Valine, leucine and isoleucine degradation	TRUE	TRUE	TRUE
WBPTMR1210	43780	R03169		TMUE_3000011831;TMUE_2000007044	1.3.8.5	Valine, leucine and isoleucine degradation
WBPTMR1211	30907	R03171		TMUE_1000005297;TMUE_0000001263;TMUE_3000013995;TMUE_2000010662;TMUE_0000000412;TMUE_1000003979	1.2.1.25	Valine, leucine and isoleucine degradation		TRUE
WBPTMR1212		R03383		no_gene_association	6.2.1.-	Valine, leucine and isoleucine degradation
WBPTMR1213	25108	R01909	R-HSA-964962	TMUE_1000002871	2.7.1.35	Vitamin B6 metabolism	TRUE	TRUE	TRUE
WBPTMR1214	15817	R00277	R-HSA-965079	TMUE_2000006825	1.4.3.5	Vitamin B6 metabolism	TRUE	TRUE	TRUE
WBPTMR1215	10224	R00174	R-HSA-964970	TMUE_1000002871	2.7.1.35	Vitamin B6 metabolism	TRUE	TRUE	TRUE
WBPTMR1216	15149	R00278	R-HSA-965019	TMUE_2000006825	1.4.3.5	Vitamin B6 metabolism	TRUE	TRUE	TRUE
WBPTMR1217	25104	R02493	R-HSA-964958	TMUE_1000002871	2.7.1.35	Vitamin B6 metabolism	TRUE	TRUE	TRUE
WBPTMR1218	30775	R01710		TMUE_2000006825	1.4.3.5	Vitamin B6 metabolism	TRUE	TRUE	TRUE
WBPTMR1219				no_gene_association		Vitamin B6 metabolism
