# Supplementary material for: A genome-scale metabolic model of parasitic whipworm
Source: Nat Commun. 2023 Oct 31;14:6937. doi: 10.1038/s41467-023-42552-4 (PMC10618284; doi:10.1038/s41467-023-42552-4)
Supplement: Supplementary file 5 — Supplementary Data 2 [file 41467_2023_42552_MOESM5_ESM.xlsx]

## Sheet: Sheet1
Supplementary Data 2. iTMU798 metabolites and their presence in iCEL1314, Worm1 and iDC625
Metabolite ID in iTMU798	Metabolite Name	KEGG ID	ChEBI ID	Pubchem ID	Presence in iCEL1314	Presence in Worm1	Presence in iDC625
CHEBI_30915_m	2-oxoglutarate	C00026	CHEBI:30915	3328	TRUE	TRUE	TRUE
CHEBI_24636_m	H(+)	C00080	CHEBI:24636	3380	TRUE	TRUE	TRUE
CHEBI_15377_m	H2O	C00001	CHEBI:15377	3303	TRUE	TRUE	TRUE
CHEBI_16015_m	L-glutamate	C00025	CHEBI:16015	3327	TRUE	TRUE	TRUE
CHEBI_15846_m	NAD(+)	C00003	CHEBI:15846	3305	TRUE	TRUE	TRUE
CHEBI_16908_m	NADH	C00004	CHEBI:16908	3306	TRUE	TRUE	TRUE
CHEBI_16134_m	NH4(+)	C00014	CHEBI:16134	222	TRUE	TRUE	TRUE
CHEBI_15741_m	succinate	C00042	CHEBI:15741	3344	TRUE	TRUE	TRUE
CHEBI_16265_m	succinate semialdehyde	C00232	CHEBI:16265	3531	TRUE	TRUE
CHEBI_16977_m	L-alanine	C00041	CHEBI:16977	3343	TRUE	TRUE	TRUE
CHEBI_15428_m	glycine	C00037	CHEBI:15428	3339	TRUE	TRUE	TRUE
CHEBI_16891_m	glyoxylate	C00048	CHEBI:16891	3350	TRUE	TRUE	TRUE
CHEBI_15361_m	pyruvate	C00022	CHEBI:15361	3324	TRUE	TRUE	TRUE
CHEBI_16977_c	L-alanine	C00041	CHEBI:16977	3343	TRUE	TRUE	TRUE
CHEBI_15428_c	glycine	C00037	CHEBI:15428	3339	TRUE	TRUE	TRUE
CHEBI_16891_c	glyoxylate	C00048	CHEBI:16891	3350	TRUE	TRUE	TRUE
CHEBI_15361_c	pyruvate	C00022	CHEBI:15361	3324	TRUE	TRUE	TRUE
CHEBI_15377_c	H2O	C00001	CHEBI:15377	3303	TRUE	TRUE	TRUE
CHEBI_17196_c	L-asparagine	C00152	CHEBI:17196	3452	TRUE	TRUE	TRUE
CHEBI_17053_c	L-aspartate	C00049	CHEBI:17053	3351	TRUE	TRUE	TRUE
CHEBI_16134_c	NH4(+)	C00014	CHEBI:16134	222	TRUE	TRUE	TRUE
CHEBI_16865_m	4-aminobutanoate	C00334	CHEBI:16865	3628	TRUE	TRUE
CHEBI_16526_m	CO2	C00011	CHEBI:16526	3313	TRUE	TRUE	TRUE
CHEBI_16761_c	ADP	C00008	CHEBI:16761	3310	TRUE	TRUE	TRUE
CHEBI_15422_c	ATP	C00002	CHEBI:15422	3304	TRUE	TRUE	TRUE
CHEBI_24636_c	H(+)	C00080	CHEBI:24636	3380	TRUE	TRUE	TRUE
CHEBI_16015_c	L-glutamate	C00025	CHEBI:16015	3327	TRUE	TRUE	TRUE
CHEBI_18050_c	L-glutamine	C00064	CHEBI:18050	3364	TRUE	TRUE	TRUE
CHEBI_18367_c	phosphate	C00009	CHEBI:18367	3311	TRUE	TRUE	TRUE
CHEBI_30915_c	2-oxoglutarate	C00026	CHEBI:30915	3328	TRUE	TRUE	TRUE
CHEBI_15846_c	NAD(+)	C00003	CHEBI:15846	3305	TRUE	TRUE	TRUE
CHEBI_16908_c	NADH	C00004	CHEBI:16908	3306	TRUE	TRUE	TRUE
CHEBI_15946_c	D-fructose 6-phosphate	C00085	CHEBI:15946	3385	TRUE	TRUE	TRUE
CHEBI_15873_c	D-glucosamine 6-phosphate	C00352	CHEBI:15873	3645	TRUE	TRUE	TRUE
CHEBI_16452_c	oxaloacetate	C00036	CHEBI:16452	3338	TRUE	TRUE	TRUE
CHEBI_17053_m	L-aspartate	C00049	CHEBI:17053	3351	TRUE	TRUE	TRUE
CHEBI_16452_m	oxaloacetate	C00036	CHEBI:16452	3338	TRUE	TRUE	TRUE
CHEBI_18009_m	NADP(+)	C00006	CHEBI:18009	3308	TRUE	TRUE	TRUE
CHEBI_16474_m	NADPH	C00005	CHEBI:16474	3307	TRUE	TRUE	TRUE
CHEBI_16865_c	4-aminobutanoate	C00334	CHEBI:16865	3628	TRUE	TRUE
CHEBI_16769_c	2-oxoglutaramate	C00940	CHEBI:16769	4192	TRUE	TRUE
CHEBI_27388_c	CoA	C07118	CHEBI:27388	9329			TRUE
CHEBI_15784_c	N-acetyl-D-glucosamine 6-phosphate	C00357	CHEBI:15784	3650	TRUE	TRUE	TRUE
CHEBI_15351_c	acetyl-CoA	C00024	CHEBI:15351	3326	TRUE	TRUE	TRUE
CHEBI_16446_c	N-acetyl-alpha-D-glucosamine 1-phosphate	C04501	CHEBI:16446	7115	TRUE		TRUE
CHEBI_28681_c	N,N'-diacetylchitobiose	C01674	CHEBI:28681	4818		TRUE	TRUE
CHEBI_506227_c	N-acetyl-D-glucosamine	C00140	CHEBI:506227	3440	TRUE	TRUE	TRUE
CHEBI_16264_c	UDP-N-acetyl-alpha-D-glucosamine	C00043	CHEBI:16264	3345	TRUE	TRUE	TRUE
CHEBI_15713_c	UTP	C00075	CHEBI:15713	3375	TRUE	TRUE	TRUE
CHEBI_18361_c	diphosphate	C00013	CHEBI:18361	3315	TRUE	TRUE	TRUE
CHEBI_30089_c	acetate	C00033	CHEBI:30089	3335	TRUE	TRUE	TRUE
CHEBI_17029_c	chitin	C00461	CHEBI:17029	3745	TRUE	TRUE
CHEBI_67168_c	UDP-N-acetyl-alpha-D-galactosamine	C00203	CHEBI:67168	3503		TRUE	TRUE
CHEBI_5417_c	D-glucosamine	C00329	CHEBI:5417	439213	TRUE	TRUE	TRUE
CHEBI_17659_c	UDP	C00015	CHEBI:17659	3317	TRUE	TRUE	TRUE
CHEBI_16027_c	AMP	C00020	CHEBI:16027	3322	TRUE	TRUE	TRUE
CHEBI_17115_c	L-serine	C00065	CHEBI:17115	3365	TRUE	TRUE	TRUE
CHEBI_74589_c	L-seryl-tRNA(Sec)	C06481	CHEBI:74589	8712	TRUE
CHEBI_29264_c	tRNA(Sec)	C16636	CHEBI:29264	51090962	TRUE
CHEBI_17203_c	L-proline	C00148	CHEBI:17203	3448	TRUE	TRUE	TRUE
CHEBI_29154_c	L-prolyl-tRNA(Pro)	C02702	CHEBI:29154	5665	TRUE	TRUE
CHEBI_29177_c	tRNA(Pro)	C01649	CHEBI:29177	4798	TRUE	TRUE
CHEBI_17895_c	L-tyrosine	C00082	CHEBI:17895	3382	TRUE	TRUE	TRUE
CHEBI_730073_c	L-tyrosyl-tRNA(Tyr)	C07599	CHEBI:730073	5781		TRUE
CHEBI_29182_c	tRNA(Tyr)	C00787	CHEBI:29182	4045	TRUE	TRUE
CHEBI_16414_c	L-valine	C00183	CHEBI:16414	3483	TRUE	TRUE	TRUE
CHEBI_29164_c	L-valyl-tRNA(Val)	C02554	CHEBI:29164	5555	TRUE	TRUE
CHEBI_29183_c	tRNA(Val)	C01653	CHEBI:29183	4802	TRUE	TRUE
CHEBI_16027_m	AMP	C00020	CHEBI:16027	3322	TRUE	TRUE	TRUE
CHEBI_15422_m	ATP	C00002	CHEBI:15422	3304	TRUE	TRUE	TRUE
CHEBI_17895_m	L-tyrosine	C00082	CHEBI:17895	3382	TRUE	TRUE	TRUE
CHEBI_730073_m	L-tyrosyl-tRNA(Tyr)	C07599	CHEBI:730073	5781		TRUE
CHEBI_18361_m	diphosphate	C00013	CHEBI:18361	3315	TRUE	TRUE	TRUE
CHEBI_29182_m	tRNA(Tyr)	C00787	CHEBI:29182	4045	TRUE	TRUE
CHEBI_16643_c	L-methionine	C00073	CHEBI:16643	3373	TRUE	TRUE	TRUE
CHEBI_16635_c	L-methionyl-tRNA(Met)	C02430	CHEBI:16635	5457	TRUE	TRUE
CHEBI_29173_c	tRNA(Met)	C01647	CHEBI:29173	4796	TRUE	TRUE
CHEBI_29162_c	L-seryl-tRNA(Ser)	C02553	CHEBI:29162	5554	TRUE	TRUE
CHEBI_29179_c	tRNA(Ser)	C01650	CHEBI:29179	4799	TRUE	TRUE
CHEBI_17115_m	L-serine	C00065	CHEBI:17115	3365	TRUE	TRUE	TRUE
CHEBI_29162_m	L-seryl-tRNA(Ser)	C02553	CHEBI:29162	5554	TRUE	TRUE
CHEBI_29179_m	tRNA(Ser)	C01650	CHEBI:29179	4799	TRUE	TRUE
LaspartyltRNAAsp_c	L-aspartyl-tRNA(Asp)	C00003	CHEBI:15846	3305	TRUE	TRUE	TRUE
CHEBI_29186_c	tRNA(Asp)	C01638	CHEBI:29186	4787	TRUE	TRUE
LaspartyltRNAAsp_m	L-aspartyl-tRNA(Asp)	C00003	CHEBI:15846	3305	TRUE	TRUE	TRUE
CHEBI_29186_m	tRNA(Asp)	C01638	CHEBI:29186	4787	TRUE	TRUE
CHEBI_29156_c	glycyl-tRNA(Gly)	C02412	CHEBI:29156	5445	TRUE	TRUE
CHEBI_29176_c	tRNA(Gly)	C01642	CHEBI:29176	4791	TRUE	TRUE
CHEBI_29156_m	glycyl-tRNA(Gly)	C02412	CHEBI:29156	5445	TRUE	TRUE
CHEBI_29176_m	tRNA(Gly)	C01642	CHEBI:29176	4791	TRUE	TRUE
CHEBI_17203_m	L-proline	C00148	CHEBI:17203	3448	TRUE	TRUE	TRUE
CHEBI_29154_m	L-prolyl-tRNA(Pro)	C02702	CHEBI:29154	5665	TRUE	TRUE
CHEBI_29177_m	tRNA(Pro)	C01649	CHEBI:29177	4798	TRUE	TRUE
CHEBI_17561_c	L-cysteine	C00097	CHEBI:17561	3397	TRUE	TRUE	TRUE
CHEBI_29152_c	L-cysteinyl-tRNA(Cys)	C03125	CHEBI:29152	6018	TRUE	TRUE
CHEBI_29167_c	tRNA(Cys)	C01639	CHEBI:29167	4788	TRUE	TRUE
CHEBI_17561_m	L-cysteine	C00097	CHEBI:17561	3397	TRUE	TRUE	TRUE
CHEBI_29152_m	L-cysteinyl-tRNA(Cys)	C03125	CHEBI:29152	6018	TRUE	TRUE
CHEBI_29167_m	tRNA(Cys)	C01639	CHEBI:29167	4788	TRUE	TRUE
CHEBI_29157_c	L-glutamyl-tRNA(Glu)	C02987	CHEBI:29157	5896	TRUE	TRUE
CHEBI_29175_c	tRNA(Glu)	C01641	CHEBI:29175	4790	TRUE	TRUE
CHEBI_29157_m	L-glutamyl-tRNA(Glu)	C02987	CHEBI:29157	5896	TRUE	TRUE
CHEBI_29175_m	tRNA(Glu)	C01641	CHEBI:29175	4790	TRUE	TRUE
CHEBI_29166_c	L-glutaminyl-tRNA(Gln)	C02282	CHEBI:29166	5339	TRUE	TRUE
CHEBI_29168_c	tRNA(Gln)	C01640	CHEBI:29168	4789	TRUE	TRUE
CHEBI_16761_m	ADP	C00008	CHEBI:16761	3310	TRUE	TRUE	TRUE
CHEBI_18050_m	L-glutamine	C00064	CHEBI:18050	3364	TRUE	TRUE	TRUE
CHEBI_29166_m	L-glutaminyl-tRNA(Gln)	C02282	CHEBI:29166	5339	TRUE	TRUE
CHEBI_29165_m	L-glutamyl-tRNA(Gln)	C06112	CHEBI:29165	8374	TRUE
CHEBI_18367_m	phosphate	C00009	CHEBI:18367	3311	TRUE	TRUE	TRUE
CHEBI_29265_c	L-asparaginyl-tRNA(Asn)	C03402	CHEBI:29265	6232	TRUE	TRUE
CHEBI_29172_c	tRNA(Asn)	C01637	CHEBI:29172	4786	TRUE	TRUE
CHEBI_17196_m	L-asparagine	C00152	CHEBI:17196	3452	TRUE	TRUE	TRUE
CHEBI_29265_m	L-asparaginyl-tRNA(Asn)	C03402	CHEBI:29265	6232	TRUE	TRUE
CHEBI_29172_m	tRNA(Asn)	C01637	CHEBI:29172	4786	TRUE	TRUE
CHEBI_16467_c	L-arginine	C00062	CHEBI:16467	3362	TRUE	TRUE	TRUE
CHEBI_18366_c	L-arginyl-tRNA(Arg)	C02163	CHEBI:18366	5239	TRUE	TRUE
CHEBI_29171_c	tRNA(Arg)	C01636	CHEBI:29171	4785	TRUE	TRUE
CHEBI_16828_c	L-tryptophan	C00078	CHEBI:16828	3378	TRUE	TRUE	TRUE
LtryptophanyltRNATrp_c	L-tryptophanyl-tRNA(Trp)	C00062	CHEBI:16467	3362	TRUE	TRUE	TRUE
CHEBI_29181_c	tRNA(Trp)	C01652	CHEBI:29181	4801	TRUE	TRUE
CHEBI_17295_c	L-phenylalanine	C00079	CHEBI:17295	3379	TRUE	TRUE	TRUE
CHEBI_29153_c	L-phenylalanyl-tRNA(Phe)	C03511	CHEBI:29153	6321	TRUE	TRUE
CHEBI_29184_c	tRNA(Phe)	C01648	CHEBI:29184	4797	TRUE	TRUE
CHEBI_17295_m	L-phenylalanine	C00079	CHEBI:17295	3379	TRUE	TRUE	TRUE
CHEBI_29153_m	L-phenylalanyl-tRNA(Phe)	C03511	CHEBI:29153	6321	TRUE	TRUE
CHEBI_29184_m	tRNA(Phe)	C01648	CHEBI:29184	4797	TRUE	TRUE
CHEBI_15971_c	L-histidine	C00135	CHEBI:15971	3435	TRUE	TRUE	TRUE
CHEBI_29155_c	L-histidyl-tRNA(His)	C02988	CHEBI:29155	5897	TRUE	TRUE
CHEBI_29178_c	tRNA(His)	C01643	CHEBI:29178	4792	TRUE	TRUE
CHEBI_15971_m	L-histidine	C00135	CHEBI:15971	3435	TRUE	TRUE	TRUE
CHEBI_29155_m	L-histidyl-tRNA(His)	C02988	CHEBI:29155	5897	TRUE	TRUE
CHEBI_29178_m	tRNA(His)	C01643	CHEBI:29178	4792	TRUE	TRUE
CHEBI_16857_c	L-threonine	C00188	CHEBI:16857	3488	TRUE	TRUE	TRUE
CHEBI_29163_c	L-threonyl-tRNA(Thr)	C02992	CHEBI:29163	5901	TRUE	TRUE
CHEBI_29180_c	tRNA(Thr)	C01651	CHEBI:29180	4800	TRUE	TRUE
CHEBI_16857_m	L-threonine	C00188	CHEBI:16857	3488	TRUE	TRUE	TRUE
CHEBI_29163_m	L-threonyl-tRNA(Thr)	C02992	CHEBI:29163	5901	TRUE	TRUE
CHEBI_29180_m	tRNA(Thr)	C01651	CHEBI:29180	4800	TRUE	TRUE
CHEBI_15603_c	L-leucine	C00123	CHEBI:15603	3423	TRUE	TRUE	TRUE
CHEBI_16624_c	L-leucyl-tRNA(Leu)	C02047	CHEBI:16624	5136	TRUE	TRUE
CHEBI_29169_c	tRNA(Leu)	C01645	CHEBI:29169	4794	TRUE	TRUE
CHEBI_15603_m	L-leucine	C00123	CHEBI:15603	3423	TRUE	TRUE	TRUE
CHEBI_16624_m	L-leucyl-tRNA(Leu)	C02047	CHEBI:16624	5136	TRUE	TRUE
CHEBI_29169_m	tRNA(Leu)	C01645	CHEBI:29169	4794	TRUE	TRUE
CHEBI_17191_c	L-isoleucine	C00407	CHEBI:17191	3697	TRUE	TRUE	TRUE
CHEBI_29160_c	L-isoleucyl-tRNA(Ile)	C03127	CHEBI:29160	6020	TRUE	TRUE
CHEBI_29174_c	tRNA(Ile)	C01644	CHEBI:29174	4793	TRUE	TRUE
CHEBI_17191_m	L-isoleucine	C00407	CHEBI:17191	3697	TRUE	TRUE	TRUE
CHEBI_29160_m	L-isoleucyl-tRNA(Ile)	C03127	CHEBI:29160	6020	TRUE	TRUE
CHEBI_29174_m	tRNA(Ile)	C01644	CHEBI:29174	4793	TRUE	TRUE
CHEBI_18019_c	L-lysine	C00047	CHEBI:18019	3349	TRUE	TRUE	TRUE
CHEBI_16047_c	L-lysyl-tRNA(Lys)	C01931	CHEBI:16047	5037	TRUE	TRUE
CHEBI_29185_c	tRNA(Lys)	C01646	CHEBI:29185	4795	TRUE	TRUE
CHEBI_18019_m	L-lysine	C00047	CHEBI:18019	3349	TRUE	TRUE	TRUE
CHEBI_16047_m	L-lysyl-tRNA(Lys)	C01931	CHEBI:16047	5037	TRUE	TRUE
CHEBI_29185_m	tRNA(Lys)	C01646	CHEBI:29185	4795	TRUE	TRUE
CHEBI_17732_c	L-alanyl-tRNA(Ala)	C00886	CHEBI:17732	4142	TRUE	TRUE
CHEBI_29170_c	tRNA(Ala)	C01635	CHEBI:29170	4784	TRUE	TRUE
CHEBI_16467_m	L-arginine	C00062	CHEBI:16467	3362	TRUE	TRUE	TRUE
CHEBI_18366_m	L-arginyl-tRNA(Arg)	C02163	CHEBI:18366	5239	TRUE	TRUE
CHEBI_29171_m	tRNA(Arg)	C01636	CHEBI:29171	4785	TRUE	TRUE
CHEBI_6151_m	(3R,5S)-1-pyrroline-3-hydroxy-5-carboxylate	C04281	CHEBI:6151	6943	TRUE	TRUE	TRUE
CHEBI_18095_m	trans-4-hydroxy-L-proline	C01157	CHEBI:18095	4385	TRUE	TRUE	TRUE
CHEBI_15893_m	1-pyrroline-5-carboxylate	C04322	CHEBI:15893	6977
CHEBI_16319_m	L-glutamate 5-semialdehyde	C01250	CHEBI:16319	4470		TRUE	TRUE
CHEBI_15729_m	L-ornithine	C00077	CHEBI:15729	3377	TRUE	TRUE
CHEBI_16878_m	L-glutamyl 5-phosphate	C04133	CHEBI:16878	6819		TRUE	TRUE
CHEBI_16526_c	CO2	C00011	CHEBI:16526	3313	TRUE	TRUE	TRUE
CHEBI_15379_c	O2	C00007	CHEBI:15379	3309	TRUE	TRUE	TRUE
CHEBI_15741_c	succinate	C00042	CHEBI:15741	3344	TRUE	TRUE	TRUE
CHEBI_18095_c	trans-4-hydroxy-L-proline	C01157	CHEBI:18095	4385	TRUE	TRUE	TRUE
CHEBI_15729_c	L-ornithine	C00077	CHEBI:15729	3377	TRUE	TRUE
CHEBI_17148_c	putrescine	C00134	CHEBI:17148	3434	TRUE	TRUE	TRUE
CHEBI_18412_c	N(omega)-phospho-L-arginine	C05945	CHEBI:18412	8229	TRUE	TRUE	TRUE
CHEBI_16543_c	N2-acetyl-L-ornithine	C00437	CHEBI:16543	3726	TRUE	TRUE	TRUE
CHEBI_62213_c	(4R)-4-hydroxy-2-oxoglutarate	C05946	CHEBI:62213	8230	TRUE		TRUE
CHEBI_6331_c	(4S)-4-hydroxy-L-glutamate	C05947	CHEBI:6331	8231	TRUE	TRUE	TRUE
CHEBI_62213_m	(4R)-4-hydroxy-2-oxoglutarate	C05946	CHEBI:62213	8230	TRUE		TRUE
CHEBI_6331_m	(4S)-4-hydroxy-L-glutamate	C05947	CHEBI:6331	8231	TRUE	TRUE	TRUE
CHEBI_30612_c	D-glucarate	C00818	CHEBI:30612	4076	TRUE	TRUE
CHEBI_18268_c	D-glucurono-3,6-lactone	C02670	CHEBI:18268	5641	TRUE	TRUE
CHEBI_15748_c	D-glucuronate	C00191	CHEBI:15748	3491	TRUE	TRUE
CHEBI_17552_m	GDP	C00035	CHEBI:17552	3337	TRUE	TRUE	TRUE
CHEBI_15996_m	GTP	C00044	CHEBI:15996	3346	TRUE	TRUE	TRUE
mitochondrialprotein_m	mitochondrial protein
CHEBI_17552_c	GDP	C00035	CHEBI:17552	3337	TRUE	TRUE	TRUE
CHEBI_15996_c	GTP	C00044	CHEBI:15996	3346	TRUE	TRUE	TRUE
CHEBI_13166_c	L-selenocysteinyl-tRNA(Sec)	C06482	CHEBI:13166	8713	TRUE
nonmitochondrialprotein_c	non-mitochondrial protein
CHEBI_17677_c	CTP	C00063	CHEBI:17677	3363	TRUE	TRUE	TRUE
RNA_c	RNA biomass
DNA_c	DNA biomass
CHEBI_16284_c	dATP	C00131	CHEBI:16284	3431	TRUE	TRUE	TRUE
CHEBI_16311_c	dCTP	C00458	CHEBI:16311	3742	TRUE	TRUE	TRUE
CHEBI_16497_c	dGTP	C00286	CHEBI:16497	3581	TRUE	TRUE	TRUE
CHEBI_18077_c	dTTP	C00459	CHEBI:18077	3743	TRUE	TRUE	TRUE
Glycans_c	Glycan pool
N4betaDGlcNAc12betaDGlcNAc14alphaDMan13betaDGlcNAc12alphaDMan16betaDMan14betaDGlcNAcl14betaDGlcNAcLasparaginylprotein_c	N(4)-{beta-D-GlcNAc-(1->2)-[beta-D-GlcNAc-(1->4)]-alpha-D-Man-(1->3)-[beta-D-GlcNAc-(1->2)-alpha-D-Man-(1->6)]-beta-D-Man-(1->4)-beta-D-GlcNAcl-(1->4)-beta-D-GlcNAc}-L-asparaginyl-[protein]
N4betaDGlcNAc12alphaDMan13betaDGlcNAc12alphaDMan16betaDMan14betaDGlcNAc1414alphaLFucbetaDGlcNAcLasparaginylprotein_c	N(4)-{beta-D-GlcNAc-(1->2)-alpha-D-Man-(1->3)-[beta-D-GlcNAc-(1->2)-alpha-D-Man-(1->6)]-beta-D-Man-(1->4)-beta-D-GlcNAc-(1->4)-[(1->4)-alpha-L-Fuc]-beta-D-GlcNAc}-L-asparaginyl-[protein]
N4betaDGlcNAc12alphaDMan13betaDGlcNAc12alphaDMan16betaDMan14betaDGlcNAcl14alphaLFuc16betaDGlcNAcLasparaginylprotein_c	N(4)-{beta-D-GlcNAc-(1->2)-alpha-D-Man-(1->3)-[beta-D-GlcNAc-(1->2)-alpha-D-Man-(1->6)]-beta-D-Man-(1->4)-beta-D-GlcNAcl-(1->4)-[alpha-L-Fuc-(1->6)]-beta-D-GlcNAc}-L-asparaginyl-[protein]
CHEBI_17476_c	1-O-(1Z-alkenyl)-2-acyl-sn-glycero-3-phosphoethanolamine	C04756	CHEBI:17476	7325	TRUE	TRUE	TRUE
CHEBI_36702_c	1-O-alkyl-2-acyl-sn-glycero-3-phosphocholine	C05212	CHEBI:36702	7616	TRUE	TRUE
CHEBI_36712_c	1-O-alkyl-2-acyl-sn-glycero-3-phosphoethanolamine	C04475	CHEBI:36712	7095	TRUE	TRUE
CHEBI_76170_c	Phospholipids		CHEBI:76170
CHEBI_16749_c	a 1,2-diacyl-sn-glycero-3-phospho-(1D-myo-inositol)	C01194	CHEBI:16749	4419	TRUE	TRUE	TRUE
CHEBI_11750_c	a 1,2-diacyl-sn-glycero-3-phospho-L-serine	C02737	CHEBI:11750	5698	TRUE	TRUE	TRUE
CHEBI_16110_c	a 1,2-diacyl-sn-glycero-3-phosphocholine	C00157	CHEBI:16110	3457	TRUE	TRUE	TRUE
CHEBI_16038_c	a 1,2-diacyl-sn-glycero-3-phosphoethanolamine	C00350	CHEBI:16038	3643	TRUE	TRUE	TRUE
CHEBI_17504_c	a 1-acyl-sn-glycero-3-phosphocholine	C04230	CHEBI:17504	6900	TRUE	TRUE	TRUE
CHEBI_28494_c	a cardiolipin	C05980	CHEBI:28494	8259	TRUE
CHEBI_17636_c	sphingomyelin	C00550	CHEBI:17636	3831		TRUE	TRUE
5R5ObetaDgalactosyl5hydroxyLlysylprocollagen_c	(5R)-5-O-(beta-D-galactosyl)-5-hydroxy-L-lysyl-[procollagen]
Biomass_c	Body biomass
CHEBI_17855_c	a triacyl-sn-glycerol	C00422	CHEBI:17855	3712	TRUE	TRUE	TRUE
CHEBI_16551_c	alpha,alpha-trehalose	C01083	CHEBI:16551	4320	TRUE	TRUE	TRUE
limitdextrin_c	[(1‚Üí4)-alpha-D-glucosyl](n)
CHEBI_17084_m	2-hydroxyglutarate	C00483	CHEBI:15760	5610	TRUE	TRUE
CHEBI_17877_m	FADH2	C01352	CHEBI:17877	4556	TRUE	TRUE	TRUE
CHEBI_16238_m	FAD	C00016	CHEBI:16238	3318	TRUE	TRUE	TRUE
CHEBI_17084_c	2-hydroxyglutarate	C00483	CHEBI:15760	5610	TRUE	TRUE
CHEBI_61961_c	N(6),N(6),N(6)-trimethyl-L-lysine		CHEBI:61961	440121
N6N6N6trimethylLlysylprotein_c	N(6),N(6),N(6)-trimethyl-L-lysyl-[protein]
CHEBI_166823_c	a peptide		CHEBI:166823
N6N6dimethylLlysylprotein_c	N(6),N(6)-dimethyl-L-lysyl-[protein]
N6methylLlysylprotein_c	N(6)-methyl-L-lysyl-[protein]
CHEBI_16680_c	S-adenosyl-L-homocysteine	C00021	CHEBI:16680	3323	TRUE	TRUE	TRUE
CHEBI_15414_c	S-adenosyl-L-methionine	C00019	CHEBI:15414	3321	TRUE	TRUE	TRUE
Llysylprotein_c	L-lysyl-[protein]
CHEBI_16347_m	(R)-carnitine	C00318	CHEBI:16347	3612	TRUE		TRUE
CHEBI_27388_m	CoA	C07118	CHEBI:27388	9329			TRUE
CHEBI_84644_m	O-octadecanoyl-(R)-carnitine		CHEBI:84644	52922056
CHEBI_57394_m	octadecanoyl-CoA		CHEBI:57394	94140
CHEBI_16347_c	(R)-carnitine	C00318	CHEBI:16347	3612	TRUE		TRUE
CHEBI_84644_c	O-octadecanoyl-(R)-carnitine		CHEBI:84644	52922056
CHEBI_57394_c	octadecanoyl-CoA		CHEBI:57394	94140
CHEBI_17490_c	O-hexadecanoyl-(R)-carnitine	C02990	CHEBI:17490	5899	TRUE	TRUE	TRUE
CHEBI_24544_c	hexadecanoyl-CoA		CHEBI:24544	644109
CHEBI_17490_m	O-hexadecanoyl-(R)-carnitine	C02990	CHEBI:17490	5899	TRUE	TRUE	TRUE
CHEBI_24544_m	hexadecanoyl-CoA		CHEBI:24544	644109
CHEBI_84645_c	O-eicosanoyl-(R)-carnitine		CHEBI:84645	90659870
CHEBI_57380_c	eicosanoyl-CoA		CHEBI:57380	3081439
CHEBI_84645_m	O-eicosanoyl-(R)-carnitine		CHEBI:84645	90659870
CHEBI_57380_m	eicosanoyl-CoA		CHEBI:57380	3081439
CHEBI_84634_m	O-tetradecanoyl-(R)-carnitine		CHEBI:84634	53477791
CHEBI_57385_m	tetradecanoyl-CoA		CHEBI:57385	11966124
CHEBI_84634_c	O-tetradecanoyl-(R)-carnitine		CHEBI:84634	53477791
CHEBI_57385_c	tetradecanoyl-CoA		CHEBI:57385	11966124
CHEBI_57589_c	O-acetyl-(R)-carnitine	C02571	CHEBI:57589	5567	TRUE	TRUE	TRUE
CHEBI_57589_m	O-acetyl-(R)-carnitine	C02571	CHEBI:57589	5567	TRUE	TRUE	TRUE
CHEBI_15351_m	acetyl-CoA	C00024	CHEBI:15351	3326	TRUE	TRUE	TRUE
CHEBI_52966_c	hexacosanoyl-CoA	C21932	CHEBI:52966	25246198
CHEBI_52966_m	hexacosanoyl-CoA	C21932	CHEBI:52966	25246198
CHEBI_52974_c	tetracosanoyl-CoA	C16529	CHEBI:52974	51090858		TRUE
CHEBI_52974_m	tetracosanoyl-CoA	C16529	CHEBI:52974	51090858		TRUE
CHEBI_30797_m	(S)-malate	C00149	CHEBI:30797	3449	TRUE	TRUE	TRUE
CHEBI_18012_m	fumarate	C00122	CHEBI:18012	3422	TRUE	TRUE	TRUE
CHEBI_30797_c	(S)-malate	C00149	CHEBI:30797	3449	TRUE	TRUE	TRUE
CHEBI_18012_c	fumarate	C00122	CHEBI:18012	3422	TRUE	TRUE	TRUE
CHEBI_15380_m	succinyl-CoA	C00091	CHEBI:15380	3391	TRUE	TRUE	TRUE
CHEBI_17544_m	hydrogencarbonate	C00288	CHEBI:17544	3583	TRUE	TRUE	TRUE
CHEBI_16383_m	cis-aconitate	C00417	CHEBI:16383	3707		TRUE	TRUE
CHEBI_30887_m	isocitrate	C00311	CHEBI:30887	3605	TRUE	TRUE	TRUE
CHEBI_16383_c	cis-aconitate	C00417	CHEBI:16383	3707		TRUE	TRUE
CHEBI_30887_c	isocitrate	C00311	CHEBI:30887	3605	TRUE	TRUE	TRUE
CHEBI_16947_m	citrate	C00158	CHEBI:16947	3458	TRUE	TRUE	TRUE
CHEBI_16947_c	citrate	C00158	CHEBI:16947	3458	TRUE	TRUE	TRUE
CHEBI_17976_m	a ubiquinol	C00390	CHEBI:17976	3680	TRUE	TRUE	TRUE
CHEBI_52971_m	a ubiquinone	C17568	CHEBI:52971	96023913			TRUE
CHEBI_18009_c	NADP(+)	C00006	CHEBI:18009	3308	TRUE	TRUE	TRUE
CHEBI_16474_c	NADPH	C00005	CHEBI:16474	3307	TRUE	TRUE	TRUE
5R5hydroxyLlysylprocollagen_c	(5R)-5-hydroxy-L-lysyl-[procollagen]
CHEBI_67119_c	UDP-alpha-D-galactose	C00052	CHEBI:67119	3354	TRUE	TRUE	TRUE
CHEBI_15635_c	(6S)-5,6,7,8-tetrahydrofolate	C00101	CHEBI:15635	3401	TRUE	TRUE	TRUE
CHEBI_15641_c	(6S)-5-methyl-5,6,7,8-tetrahydrofolate	C00440	CHEBI:15641	3729	TRUE	TRUE	TRUE
CHEBI_17588_c	L-homocysteine	C00155	CHEBI:17588	3455	TRUE	TRUE	TRUE
CHEBI_15625_c	S-adenosyl 3-(methylsulfanyl)propylamine	C01137	CHEBI:15625	4368	TRUE	TRUE	TRUE
CHEBI_17509_c	S-methyl-5'-thioadenosine	C00170	CHEBI:17509	3470	TRUE	TRUE	TRUE
CHEBI_16610_c	spermidine	C00315	CHEBI:16610	3609	TRUE	TRUE	TRUE
CHEBI_16335_c	adenosine	C00212	CHEBI:16335	3512	TRUE	TRUE	TRUE
CHEBI_1665_c	3-Sulfinylpyruvate	C05527	CHEBI:1665	7870	TRUE	TRUE	TRUE
CHEBI_48854_c	sulfite	C00094	CHEBI:48854	3394	TRUE	TRUE	TRUE
CHEBI_1665_m	3-Sulfinylpyruvate	C05527	CHEBI:1665	7870	TRUE	TRUE	TRUE
CHEBI_48854_m	sulfite	C00094	CHEBI:48854	3394	TRUE	TRUE	TRUE
CHEBI_16136_c	hydrogen sulfide	C00283	CHEBI:16136	3578	TRUE	TRUE	TRUE
CHEBI_16208_c	3-mercaptopyruvate	C00957	CHEBI:16208	4208	TRUE	TRUE	TRUE
CHEBI_16345_c	3-sulfino-L-alanine	C00606	CHEBI:16345	3881	TRUE	TRUE	TRUE
CHEBI_16345_m	3-sulfino-L-alanine	C00606	CHEBI:16345	3881	TRUE	TRUE	TRUE
CHEBI_28580_c	3-Mercaptolactate	C05823	CHEBI:28580	8118	TRUE	TRUE	TRUE
diphthinetranslationelongationfactor2_c	diphthine-[translation elongation factor 2]
CHEBI_16082_c	UDP-alpha-D-xylose	C00190	CHEBI:16082	3490	TRUE	TRUE	TRUE
CHEBI_16567_c	anthranilate	C00108	CHEBI:16567	3408	TRUE	TRUE	TRUE
CHEBI_52857_c	S-sulfanylglutathione	C17267	CHEBI:52857	96023674
CHEBI_15891_c	taurine	C00245	CHEBI:15891	3544	TRUE	TRUE
CHEBI_17980_c	3'-phosphoadenylyl sulfate	C00053	CHEBI:17980	3355	TRUE	TRUE	TRUE
CHEBI_9532_c	thiamine diphosphate	C00068	CHEBI:9532	3368	TRUE	TRUE	TRUE
3ONacetylalphaDgalactosaminylLthreonylprotein_c	3-O-[N-acetyl-alpha-D-galactosaminyl]-L-threonyl-[protein]
3ONacetylbetaDglucosaminylLthreonylprotein_c	3-O-(N-acetyl-beta-D-glucosaminyl)-L-threonyl-[protein]
CHEBI_77296_c	1-O-(1Z-alkenyl)-2-acyl-sn-glycerol	C00135	CHEBI:15971	6274	TRUE	TRUE	TRUE
CHEBI_16732_c	CDP-ethanolamine	C00570	CHEBI:16732	3849	TRUE	TRUE	TRUE
CHEBI_17361_c	CMP	C00055	CHEBI:17361	3357	TRUE	TRUE	TRUE
CHEBI_17106_c	1-O-alkyl-sn-glycero-3-phosphate	C03968	CHEBI:17106	6688	TRUE	TRUE
CHEBI_18244_c	1-O-alkyl-sn-glycero-3-phosphoethanolamine	C04476	CHEBI:18244	7096
CHEBI_16000_c	ethanolamine	C00189	CHEBI:16000	3489	TRUE	TRUE	TRUE
CHEBI_30909_c	1-O-alkyl-sn-glycero-3-phosphocholine	C04317	CHEBI:30909	6975	TRUE	TRUE
CHEBI_52347_c	a long-chain fatty acid		CHEBI:52347
CHEBI_73322_c	1-O-(1Z-alkenyl)-2-acyl-sn-glycero-3-phosphate	C15645	CHEBI:73322	17396635	TRUE	TRUE
CHEBI_73332_c	1-O-alkyl-2-acyl-sn-glycero-3-phosphate	C05977	CHEBI:73332	8257	TRUE	TRUE
CHEBI_52595_c	1-O-alkyl-2-acyl-sn-glycerol	C03201	CHEBI:52595	6078	TRUE	TRUE
CHEBI_15457_c	an acyl-CoA	C00904	CHEBI:15457	4159
CHEBI_16436_c	CDP-choline	C00307	CHEBI:16436	3601	TRUE	TRUE	TRUE
CHEBI_29017_c	a 1-acyl-sn-glycero-3-phosphoethanolamine	C04438	CHEBI:29017	7069	TRUE	TRUE	TRUE
CHEBI_18367_e	phosphate	C00009	CHEBI:18367	3311	TRUE	TRUE	TRUE
CHEBI_15377_e	H2O	C00001	CHEBI:15377	3303	TRUE	TRUE	TRUE
CHEBI_24636_e	H(+)	C00080	CHEBI:24636	3380	TRUE	TRUE	TRUE
CHEBI_16526_e	CO2	C00011	CHEBI:16526	3313	TRUE	TRUE	TRUE
CHEBI_4167_e	D-glucose	C00031	CHEBI:4167	3333	TRUE	TRUE	TRUE
CHEBI_16467_e	L-arginine	C00062	CHEBI:16467	3362	TRUE	TRUE	TRUE
CHEBI_15971_e	L-histidine	C00135	CHEBI:15971	3435	TRUE	TRUE	TRUE
CHEBI_17191_e	L-isoleucine	C00407	CHEBI:17191	3697	TRUE	TRUE	TRUE
CHEBI_15603_e	L-leucine	C00123	CHEBI:15603	3423	TRUE	TRUE	TRUE
CHEBI_16643_e	L-methionine	C00073	CHEBI:16643	3373	TRUE	TRUE	TRUE
CHEBI_17295_e	L-phenylalanine	C00079	CHEBI:17295	3379	TRUE	TRUE	TRUE
CHEBI_16857_e	L-threonine	C00188	CHEBI:16857	3488	TRUE	TRUE	TRUE
CHEBI_16828_e	L-tryptophan	C00078	CHEBI:16828	3378	TRUE	TRUE	TRUE
CHEBI_16414_e	L-valine	C00183	CHEBI:16414	3483	TRUE	TRUE	TRUE
CHEBI_15379_e	O2	C00007	CHEBI:15379	3309	TRUE	TRUE	TRUE
CHEBI_18019_e	L-lysine	C00047	CHEBI:18019	3349	TRUE	TRUE	TRUE
CHEBI_16134_e	NH4(+)	C00014	CHEBI:16134	222	TRUE	TRUE	TRUE
CHEBI_27470_e	folate	C00504	CHEBI:27470	3787	TRUE	TRUE	TRUE
CHEBI_17268_e	myo-inositol	C00137	CHEBI:17268	3437	TRUE	TRUE	TRUE
CHEBI_16704_e	uridine	C00299	CHEBI:16704	3593	TRUE	TRUE	TRUE
CHEBI_18077_e	dTTP	C00459	CHEBI:18077	3743	TRUE	TRUE	TRUE
CHEBI_16497_e	dGTP	C00286	CHEBI:16497	3581	TRUE	TRUE	TRUE
CHEBI_16311_e	dCTP	C00458	CHEBI:16311	3742	TRUE	TRUE	TRUE
CHEBI_16284_e	dATP	C00131	CHEBI:16284	3431	TRUE	TRUE	TRUE
CHEBI_18385_e	thiamine	C00378	CHEBI:18385	3668	TRUE	TRUE	TRUE
CHEBI_46905_e	(R)-pantothenate	C00864	CHEBI:46905	4121	TRUE	TRUE	TRUE
CHEBI_15354_e	choline	C00114	CHEBI:15354	3414	TRUE	TRUE	TRUE
CHEBI_16947_e	citrate	C00158	CHEBI:16947	3458	TRUE	TRUE	TRUE
CHEBI_15940_e	nicotinate	C00253	CHEBI:15940	3552	TRUE	TRUE	TRUE
CHEBI_17154_e	nicotinamide	C00153	CHEBI:17154	3453	TRUE	TRUE	TRUE
CHEBI_16410_e	pyridoxamine	C00534	CHEBI:16410	3816	TRUE	TRUE	TRUE
CHEBI_16709_e	pyridoxine	C00314	CHEBI:16709	3608	TRUE	TRUE	TRUE
CHEBI_17310_e	pyridoxal	C00250	CHEBI:17310	3549	TRUE	TRUE	TRUE
CHEBI_17015_e	riboflavin	C00255	CHEBI:17015	3554	TRUE	TRUE	TRUE
CHEBI_29108_e	Ca(2+)	C00076	CHEBI:29108	3376		TRUE
CHEBI_17996_e	chloride	C00698	CHEBI:17996	3966	TRUE	TRUE
CHEBI_26216_e	K(+)	C00238	CHEBI:26216	3537	TRUE	TRUE
CHEBI_29101_e	Na(+)	C01330	CHEBI:29101	4541	TRUE	TRUE
CHEBI_17196_e	L-asparagine	C00152	CHEBI:17196	3452	TRUE	TRUE	TRUE
CHEBI_16977_e	L-alanine	C00041	CHEBI:16977	3343	TRUE	TRUE	TRUE
CHEBI_17053_e	L-aspartate	C00049	CHEBI:17053	3351	TRUE	TRUE	TRUE
CHEBI_16015_e	L-glutamate	C00025	CHEBI:16015	3327	TRUE	TRUE	TRUE
CHEBI_18050_e	L-glutamine	C00064	CHEBI:18050	3364	TRUE	TRUE	TRUE
CHEBI_15428_e	glycine	C00037	CHEBI:15428	3339	TRUE	TRUE	TRUE
CHEBI_17115_e	L-serine	C00065	CHEBI:17115	3365	TRUE	TRUE	TRUE
CHEBI_17895_e	L-tyrosine	C00082	CHEBI:17895	3382	TRUE	TRUE	TRUE
CHEBI_17203_e	L-proline	C00148	CHEBI:17203	3448	TRUE	TRUE	TRUE
CHEBI_166823_e	a peptide		CHEBI:166823
Ltyrosylglycogenin_e	L-tyrosyl-[glycogenin]
CHEBI_15740_e	formate	C00058	CHEBI:15740	3358	TRUE	TRUE	TRUE
CHEBI_15414_e	S-adenosyl-L-methionine	C00019	CHEBI:15414	3321	TRUE	TRUE	TRUE
CHEBI_27388_e	CoA	C07118	CHEBI:27388	9329			TRUE
CHEBI_17677_e	CTP	C00063	CHEBI:17677	3363	TRUE	TRUE	TRUE
CHEBI_16238_e	FAD	C00016	CHEBI:16238	3318	TRUE	TRUE	TRUE
CHEBI_15996_e	GTP	C00044	CHEBI:15996	3346	TRUE	TRUE	TRUE
CHEBI_36264_e	molybdate	C06232	CHEBI:36264	8475	TRUE
CHEBI_15846_e	NAD(+)	C00003	CHEBI:15846	3305	TRUE	TRUE	TRUE
CHEBI_18009_e	NADP(+)	C00006	CHEBI:18009	3308	TRUE	TRUE	TRUE
CHEBI_15713_e	UTP	C00075	CHEBI:15713	3375	TRUE	TRUE	TRUE
CHEBI_15531_e	malonyl-CoA	C00083	CHEBI:15531	3383	TRUE	TRUE	TRUE
CHEBI_17148_e	putrescine	C00134	CHEBI:17148	3434	TRUE	TRUE	TRUE
CHEBI_16610_e	spermidine	C00315	CHEBI:16610	3609	TRUE	TRUE	TRUE
CHEBI_18034_e	4-fumarylacetoacetate	C01061	CHEBI:18034	4300	TRUE	TRUE
CHEBI_11851_e	3-methyl-2-oxobutanoate	C00141	CHEBI:11851	3441	TRUE	TRUE	TRUE
CHEBI_35146_e	(S)-3-methyl-2-oxopentanoate	C00671	CHEBI:35146	3940	TRUE		TRUE
CHEBI_44074_e	molybdopterin	C05924	CHEBI:44074	8212	TRUE	TRUE
CHEBI_16197_e	sphing-4-enine 1-phosphate	C02960	CHEBI:16197	5876
CHEBI_16393_e	sphing-4-enine	C00319	CHEBI:16393	3613		TRUE	TRUE
CHEBI_16893_e	sphinganine 1-phosphate	C01120	CHEBI:16893	4351		TRUE	TRUE
CHEBI_16236_e	ethanol	C00469	CHEBI:16236	3752	TRUE	TRUE	TRUE
CHEBI_18243_e	dopamine	C03758	CHEBI:18243	6517	TRUE	TRUE
CHEBI_17256_e	2'-deoxyadenosine	C00559	CHEBI:17256	3839	TRUE	TRUE	TRUE
CHEBI_17172_e	2'-deoxyguanosine	C00330	CHEBI:17172	3624	TRUE	TRUE	TRUE
CHEBI_17748_e	thymidine	C00214	CHEBI:17748	3514	TRUE	TRUE	TRUE
CHEBI_15729_e	L-ornithine	C00077	CHEBI:15729	3377	TRUE	TRUE
CHEBI_16543_e	N2-acetyl-L-ornithine	C00437	CHEBI:16543	3726	TRUE	TRUE	TRUE
CHEBI_17164_e	stachyose	C01613	CHEBI:17164	4765	TRUE
CHEBI_18169_e	1D-myo-inositol 3-phosphate	C04006	CHEBI:18169	6716	TRUE	TRUE	TRUE
Lthreonylprotein_e	L-threonyl-[protein]
CHEBI_15699_e	L-homoserine	C00263	CHEBI:15699	3561		TRUE	TRUE
CHEBI_16769_e	2-oxoglutaramate	C00940	CHEBI:16769	4192	TRUE	TRUE
CHEBI_64838_e	1D-myo-inositol 6-phosphate		CHEBI:64838	161368
CHEBI_37493_e	1D-myo-inositol 5-phosphate		CHEBI:37493	160886
CHEBI_18321_e	sn-glycero-3-phospho-1D-myo-inositol	C01225	CHEBI:18321	4447		TRUE
CHEBI_17879_e	4-hydroxybenzoate	C00156	CHEBI:17879	3456	TRUE	TRUE
CHEBI_17865_e	4-methyl-2-oxopentanoate	C00233	CHEBI:17865	3532	TRUE	TRUE	TRUE
CHEBI_17985_e	adenosine 3,5-bisphosphate	C00054	CHEBI:17985	3356	TRUE	TRUE	TRUE
CHEBI_30612_e	D-glucarate	C00818	CHEBI:30612	4076	TRUE	TRUE
CHEBI_52971_e	a ubiquinone	C17568	CHEBI:52971	96023913			TRUE
Lhistidyltranslationelongationfactor2_e	L-histidyl-[translation elongation factor 2]
CHEBI_18421_e	superoxide	C00704	CHEBI:18421	3971	TRUE	TRUE
CHEBI_16345_e	3-sulfino-L-alanine	C00606	CHEBI:16345	3881	TRUE	TRUE	TRUE
CHEBI_16000_e	ethanolamine	C00189	CHEBI:16000	3489	TRUE	TRUE	TRUE
CHEBI_18244_e	1-O-alkyl-sn-glycero-3-phosphoethanolamine	C04476	CHEBI:18244	7096
CHEBI_18147_e	beta-maltose	C01971	CHEBI:18147	5072
CHEBI_28816_e	2-deoxy-D-ribose	C01801	CHEBI:28816	4927	TRUE	TRUE	TRUE
CHEBI_17418_e	selenite	C00803	CHEBI:17418	4061		TRUE
Llysylprotein_e	L-lysyl-[protein]
CHEBI_33094_e	(S)-3-amino-2-methylpropanoate	C03284	CHEBI:33094	6143	TRUE	TRUE
CHEBI_28790_e	serotonin	C00780	CHEBI:28790	4041	TRUE	TRUE
5R5ObetaDgalactosyl5hydroxyLlysylprocollagen_e	(5R)-5-O-(beta-D-galactosyl)-5-hydroxy-L-lysyl-[procollagen]
CHEBI_17140_e	D-xylulose	C00310	CHEBI:17140	3604	TRUE	TRUE
CHEBI_47013_e	D-ribose	C00121	CHEBI:47013	3421	TRUE	TRUE	TRUE
CHEBI_16651_e	(S)-lactate	C00186	CHEBI:16651	3486	TRUE	TRUE	TRUE
CHEBI_28580_e	3-Mercaptolactate	C05823	CHEBI:28580	8118	TRUE	TRUE	TRUE
CHEBI_17716_e	lactose	C00243	CHEBI:17716	3542	TRUE	TRUE	TRUE
CHEBI_16797_e	1-methylnicotinamide	C02918	CHEBI:16797	5841	TRUE	TRUE
CHEBI_18183_e	5-oxo-L-proline	C01879	CHEBI:18183	4992	TRUE	TRUE
CHEBI_16865_e	4-aminobutanoate	C00334	CHEBI:16865	3628	TRUE	TRUE
CHEBI_16347_e	(R)-carnitine	C00318	CHEBI:16347	3612	TRUE		TRUE
CHEBI_30915_e	2-oxoglutarate	C00026	CHEBI:30915	3328	TRUE	TRUE	TRUE
CHEBI_17562_e	cytidine	C00475	CHEBI:17562	3758	TRUE	TRUE	TRUE
CHEBI_16750_e	guanosine	C00387	CHEBI:16750	3677	TRUE	TRUE	TRUE
CHEBI_17754_e	glycerol	C00116	CHEBI:17754	3416	TRUE	TRUE	TRUE
CHEBI_15756_e	hexadecanoate	C00249	CHEBI:15756	3548	TRUE	TRUE	TRUE
CHEBI_17596_e	inosine	C00294	CHEBI:17596	3588	TRUE	TRUE	TRUE
CHEBI_31014_e	tetracosanoate		CHEBI:31014	5461021
CHEBI_25629_e	octadecanoate	C01530	CHEBI:25629	4692	TRUE	TRUE	TRUE
CHEBI_30807_e	tetradecanoate	C06424	CHEBI:30807	8659	TRUE	TRUE	TRUE
CHEBI_4139_e	D-galactose	C00124	CHEBI:4139	3424	TRUE		TRUE
CHEBI_15741_e	succinate	C00042	CHEBI:15741	3344	TRUE	TRUE	TRUE
CHEBI_4208_e	D-mannose	C00159	CHEBI:4208	3459	TRUE	TRUE	TRUE
CHEBI_17544_e	hydrogencarbonate	C00288	CHEBI:17544	3583	TRUE	TRUE	TRUE
CHEBI_4047_e	L-cysteinylglycine	C01419	CHEBI:4047	4606	TRUE	TRUE	TRUE
CHEBI_17780_e	5-hydroxy-L-tryptophan	C00643	CHEBI:17780	3916	TRUE
CHEBI_73322_e	1-O-(1Z-alkenyl)-2-acyl-sn-glycero-3-phosphate	C15645	CHEBI:73322	17396635	TRUE	TRUE
CHEBI_30909_e	1-O-alkyl-sn-glycero-3-phosphocholine	C04317	CHEBI:30909	6975	TRUE	TRUE
CHEBI_5417_e	D-glucosamine	C00329	CHEBI:5417	439213	TRUE	TRUE	TRUE
CHEBI_18391_e	D-gluconate	C00257	CHEBI:18391	3556	TRUE	TRUE
CHEBI_17084_e	2-hydroxyglutarate	C00483	CHEBI:15760	5610	TRUE	TRUE
CHEBI_64379_e	a 1-acyl-sn-glycero-3-phospho-L-serine		CHEBI:64379
CHEBI_1148_e	(2S)-hydroxybutanoate	C05984	CHEBI:1148	8262	TRUE	TRUE	TRUE
CHEBI_17272_e	propanoate	C00163	CHEBI:17272	3463	TRUE	TRUE	TRUE
CHEBI_17285_e	L-cysteate	C00506	CHEBI:17285	3789	TRUE	TRUE	TRUE
CHEBI_28822_e	eicosanoate	C06425	CHEBI:28822	8660		TRUE
3ShydroxybutanoylCoA_e	(3S)-hydroxybutanoyl-CoA
CHEBI_52347_e	a long-chain fatty acid		CHEBI:52347
CHEBI_17855_e	a triacyl-sn-glycerol	C00422	CHEBI:17855	3712	TRUE	TRUE	TRUE
CHEBI_35759_e	a monoacylglycerol	C01885	CHEBI:35759	4998	TRUE	TRUE	TRUE
CHEBI_31013_e	hexacosanoate		CHEBI:31013	5461023
CHEBI_108532_e	a triacylglycerol	C00422	CHEBI:17855	3712	TRUE	TRUE	TRUE
CHEBI_17517_e	1,2-diacyl-sn-glycero-3-phospho-(1'-sn-glycerol)	C00344	CHEBI:17517	3637	TRUE	TRUE
CHEBI_17561_e	L-cysteine	C00097	CHEBI:17561	3397	TRUE	TRUE	TRUE
CHEBI_15756_c	hexadecanoate	C00249	CHEBI:15756	3548	TRUE	TRUE	TRUE
hexadecanoylACP_c	hexadecanoyl-[ACP]
holoACP_c	holo-[ACP]
2EbutenoylACP_c	(2E)-butenoyl-[ACP]
3RhydroxybutanoylACP_c	(3R)-hydroxybutanoyl-[ACP]
2EdodecenoylACP_c	(2E)-dodecenoyl-[ACP]
3RhydroxydodecanoylACP_c	(3R)-hydroxydodecanoyl-[ACP]
2EdecenoylACP_c	(2E)-decenoyl-[ACP]
3RhydroxydecanoylACP_c	(3R)-hydroxydecanoyl-[ACP]
2EhexenoylACP_c	(2E)-hexenoyl-[ACP]
3RhydroxyhexanoylACP_c	(3R)-hydroxyhexanoyl-[ACP]
2EoctenoylACP_c	(2E)-octenoyl-[ACP]
octanoylACP_c	octanoyl-[ACP]
3oxodecanoylACP_c	3-oxodecanoyl-[ACP]
CHEBI_15531_c	malonyl-CoA	C00083	CHEBI:15531	3383	TRUE	TRUE	TRUE
malonylACP_c	malonyl-[ACP]
acetylACP_c	acetyl-[ACP]
2EtetradecenoylACP_c	(2E)-tetradecenoyl-[ACP]
3RhydroxytetradecanoylACP_c	(3R)-hydroxytetradecanoyl-[ACP]
3oxohexanoylACP_c	3-oxohexanoyl-[ACP]
butanoylACP_c	butanoyl-[ACP]
3oxotetradecanoylACP_c	3-oxotetradecanoyl-[ACP]
dodecanoylACP_c	dodecanoyl-[ACP]
3RhydroxyoctanoylACP_c	(3R)-hydroxyoctanoyl-[ACP]
3oxooctanoylACP_c	3-oxooctanoyl-[ACP]
2EhexadecenoylACP_c	(2E)-hexadecenoyl-[ACP]
3RhydroxyhexadecanoylACP_c	(3R)-hydroxyhexadecanoyl-[ACP]
tetradecanoylACP_c	tetradecanoyl-[ACP]
decanoylACP_c	decanoyl-[ACP]
3oxododecanoylACP_c	3-oxododecanoyl-[ACP]
hexanoylACP_c	hexanoyl-[ACP]
3oxohexadecanoylACP_c	3-oxohexadecanoyl-[ACP]
CHEBI_17544_c	hydrogencarbonate	C00288	CHEBI:17544	3583	TRUE	TRUE	TRUE
acetoacetylacp_c	acetoacetyl-[acp]
CHEBI_71412_c	(2E)-octadecenoyl-CoA		CHEBI:71412	24906330
CHEBI_50583_c	3-hydroxyoctadecanoyl-CoA	C16217	CHEBI:50583	47205525	TRUE		TRUE
CHEBI_62615_m	3-oxododecanoyl-CoA		CHEBI:62615	11966169
CHEBI_28493_m	decanoyl-CoA	C05274	CHEBI:28493	7661	TRUE	TRUE	TRUE
CHEBI_10723_m	(2E)-decenoyl-CoA	C05275	CHEBI:10723	7662	TRUE	TRUE	TRUE
CHEBI_27537_m	(2E)-octenoyl-CoA	C05276	CHEBI:27537	7663	TRUE	TRUE	TRUE
CHEBI_62617_m	(3S)-hydroxyoctanoyl-CoA		CHEBI:62617	53262354
CHEBI_15491_m	3-oxohexadecanoyl-CoA	C05259	CHEBI:15491	7646	TRUE	TRUE	TRUE
CHEBI_27721_m	(2E)-tetradecenoyl-CoA	C05273	CHEBI:27721	7660	TRUE	TRUE	TRUE
CHEBI_62077_m	(2E)-hexenoyl-CoA		CHEBI:62077	52921640
CHEBI_27540_m	hexanoyl-CoA	C05270	CHEBI:27540	7657	TRUE	TRUE	TRUE
CHEBI_27466_m	(3S)-hydroxytetradecanoyl-CoA	C05260	CHEBI:27466	7647	TRUE	TRUE	TRUE
CHEBI_62075_m	(3S)-hydroxyhexanoyl-CoA		CHEBI:62075	52921626
CHEBI_165612_m	(2E)-hexadecenoyl-CoA		CHEBI:165612	5280766
CHEBI_50571_c	3-oxooctadecanoyl-CoA	C16216	CHEBI:50571	47205524	TRUE	TRUE	TRUE
CHEBI_27648_m	3-oxohexanoyl-CoA	C05269	CHEBI:27648	7656	TRUE	TRUE	TRUE
CHEBI_15517_m	butanoyl-CoA	C00136	CHEBI:15517	3436	TRUE	TRUE	TRUE
CHEBI_28726_m	3-oxotetradecanoyl-CoA	C05261	CHEBI:28726	7648	TRUE	TRUE	TRUE
CHEBI_15521_m	dodecanoyl-CoA	C01832	CHEBI:15521	4951	TRUE	TRUE	TRUE
CHEBI_62613_m	(3S)-hydroxyhexadecanoyl-CoA		CHEBI:62613	53262365
CHEBI_57330_m	(2E)-dodecenoyl-CoA		CHEBI:57330	5280578
CHEBI_15533_m	octanoyl-CoA	C01944	CHEBI:15533	5048	TRUE	TRUE	TRUE
3ShydroxydodecanoylCoA_m	(3S)-hydroxydodecanoyl-CoA
CHEBI_62616_m	(3S)-hydroxydecanoyl-CoA		CHEBI:62616	49859629
CHEBI_62548_m	3-oxodecanoyl-CoA		CHEBI:62548	11966155
CHEBI_28264_m	3-oxooctanoyl-CoA	C05267	CHEBI:28264	7654	TRUE	TRUE	TRUE
CHEBI_28822_c	eicosanoate	C06425	CHEBI:28822	8660		TRUE
3ShydroxybutanoylCoA_m	(3S)-hydroxybutanoyl-CoA
CHEBI_15345_m	acetoacetyl-CoA	C00332	CHEBI:15345	3626	TRUE	TRUE	TRUE
3ShydroxybutanoylCoA_c	(3S)-hydroxybutanoyl-CoA
CHEBI_15345_c	acetoacetyl-CoA	C00332	CHEBI:15345	3626	TRUE	TRUE	TRUE
CHEBI_52324_m	3-hydroxyicosanoyl-CoA		CHEBI:52324	25229587
CHEBI_52327_m	3-oxoeicosanoyl-CoA		CHEBI:52327	25229571
CHEBI_25629_c	octadecanoate	C01530	CHEBI:25629	4692	TRUE	TRUE	TRUE
CHEBI_57344_m	(2E)-butenoyl-CoA		CHEBI:57344	5462197
CHEBI_74691_m	(2E)-eicosenoyl-CoA		CHEBI:74691	71627315		TRUE/CHEBI
CHEBI_52977_m	3-oxohexacosanoyl-CoA		CHEBI:52977	25271602
CHEBI_76377_m	(3R)-hydroxytetracosanoyl-CoA		CHEBI:76377	72193809
CHEBI_52329_m	3-oxotetracosanoyl-CoA		CHEBI:52329	25229583
CHEBI_74693_m	(2E)-tetracosenoyl-CoA		CHEBI:74693	71627272		TRUE/CHEBI
CHEBI_74281_m	(2E)-hexacosenoyl-CoA		CHEBI:74281	71581195		TRUE/CHEBI
CHEBI_76378_m	(3R)-hydroxyhexacosanoyl-CoA		CHEBI:76378	72193759
CHEBI_31014_c	tetracosanoate		CHEBI:31014	5461021
CHEBI_71412_m	(2E)-octadecenoyl-CoA		CHEBI:71412	24906330
CHEBI_50571_m	3-oxooctadecanoyl-CoA	C16216	CHEBI:50571	47205524	TRUE	TRUE	TRUE
CHEBI_65088_m	docosanoyl-CoA	C16528	CHEBI:65088	51090857		TRUE
CHEBI_17600_c	hexadecanal	C00517	CHEBI:17600	3800		TRUE	TRUE
CHEBI_31013_c	hexacosanoate		CHEBI:31013	5461023
CHEBI_50583_m	3-hydroxyoctadecanoyl-CoA	C16217	CHEBI:50583	47205525	TRUE		TRUE
CHEBI_18372_c	7,8-dihydroneopterin 3'-triphosphate	C04895	CHEBI:18372	7446	TRUE	TRUE	TRUE
CHEBI_15740_c	formate	C00058	CHEBI:15740	3358	TRUE	TRUE	TRUE
CHEBI_59560_c	(6R)-L-erythro-5,6,7,8-tetrahydrobiopterin	C00272	CHEBI:59560	3570	TRUE	TRUE
CHEBI_17804_c	6-Pyruvoyl-5,6,7,8-tetrahydropterin	C03684	CHEBI:17804	6459	TRUE	TRUE	TRUE
CHEBI_18036_c	triphosphate	C00536	CHEBI:18036	3818	TRUE	TRUE	TRUE
CHEBI_43120_c	(6R)-L-erythro-6,7-dihydrobiopterin	C00268	CHEBI:43120	3566	TRUE	TRUE
CHEBI_17369_c	D-mannose 6-phosphate	C00275	CHEBI:17369	3572	TRUE	TRUE	TRUE
CHEBI_18205_c	alpha-D-mannose 1-phosphate	C00636	CHEBI:18205	3909	TRUE	TRUE	TRUE
CHEBI_15820_c	GDP-alpha-D-mannose	C00096	CHEBI:15820	3396	TRUE	TRUE	TRUE
CHEBI_16955_c	GDP-4-dehydro-alpha-D-rhamnose	C01222	CHEBI:16955	4444	TRUE	TRUE	TRUE
CHEBI_15824_c	D-fructose	C00095	CHEBI:15824	3395	TRUE		TRUE
CHEBI_13332_c	GDP-L-fucose	C00325	CHEBI:13332	3619	TRUE	TRUE	TRUE
CHEBI_28602_c	D-fructose 2,6-bisphosphate	C00665	CHEBI:28602	3934	TRUE	TRUE
CHEBI_29052_c	D-glyceraldehyde 3-phosphate	C00118	CHEBI:29052	3418	TRUE	TRUE	TRUE
CHEBI_17378_c	D-glyceraldehyde	C00577	CHEBI:17378	3856	TRUE		TRUE
CHEBI_62254_c	alpha-D-glucose	C00394	CHEBI:62254	3684	TRUE
CHEBI_17992_c	sucrose	C00089	CHEBI:17992	3389	TRUE	TRUE
CHEBI_4208_c	D-mannose	C00159	CHEBI:4208	3459	TRUE	TRUE	TRUE
CHEBI_17383_c	GDP-D-glucose	C00394	CHEBI:17383	3684	TRUE
CHEBI_29042_c	alpha-D-glucose 1-phosphate	C00103	CHEBI:29042	3403	TRUE	TRUE	TRUE
CHEBI_46229_c	UDP-alpha-D-glucose	C00029	CHEBI:46229	3331	TRUE	TRUE	TRUE
CHEBI_17973_c	alpha-D-galactose 1-phosphate	C00446	CHEBI:17973	3734	TRUE		TRUE
CHEBI_4139_c	D-galactose	C00124	CHEBI:4139	3424	TRUE		TRUE
CHEBI_4167_c	D-glucose	C00031	CHEBI:4167	3333	TRUE	TRUE	TRUE
CHEBI_17716_c	lactose	C00243	CHEBI:17716	3542	TRUE	TRUE	TRUE
CHEBI_16813_c	galactitol	C01697	CHEBI:16813	4837	TRUE	TRUE
CHEBI_16634_c	raffinose	C00492	CHEBI:16634	3775	TRUE
CHEBI_17164_c	stachyose	C01613	CHEBI:17164	4765	TRUE
CHEBI_157846_c	Glu-asn		CHEBI:157846	13655621
CHEBI_4047_c	L-cysteinylglycine	C01419	CHEBI:4047	4606	TRUE	TRUE	TRUE
CHEBI_16856_c	glutathione	C00051	CHEBI:16856	3353	TRUE	TRUE	TRUE
CHEBI_50619_c	5-L-Glutamyl-L-alanine		CHEBI:50619	440103		TRUE/CHEBI
CHEBI_17858_c	glutathione disulfide	C00127	CHEBI:17858	3427	TRUE	TRUE	TRUE
CHEBI_17515_c	L-gamma-glutamyl-L-cysteine	C00669	CHEBI:17515	3938	TRUE	TRUE	TRUE
CHEBI_73707_c	L-glutamylglutamine	C05283	CHEBI:73707	7670
CHEBI_73507_c	Glu-Met		CHEBI:73507	6426949
CHEBI_73509_c	glutamylserine		CHEBI:73509	6995653
CHEBI_18183_c	5-oxo-L-proline	C01879	CHEBI:18183	4992	TRUE	TRUE
CHEBI_16240_c	H2O2	C00027	CHEBI:16240	3329	TRUE	TRUE	TRUE
CHEBI_16337_c	a 1,2-diacyl-sn-glycero-3-phosphate	C00416	CHEBI:16337	3706	TRUE	TRUE	TRUE
CHEBI_17815_c	a 1,2-diacyl-sn-glycerol	C00641	CHEBI:17815	3914	TRUE	TRUE	TRUE
CHEBI_16016_c	dihydroxyacetone	C00184	CHEBI:16016	3484	TRUE	TRUE	TRUE
CHEBI_16108_c	dihydroxyacetone phosphate	C00111	CHEBI:16108	3411	TRUE	TRUE	TRUE
CHEBI_17754_c	glycerol	C00116	CHEBI:17754	3416	TRUE	TRUE	TRUE
CHEBI_15978_c	sn-glycerol 3-phosphate	C00093	CHEBI:15978	3393	TRUE	TRUE	TRUE
CHEBI_16975_c	a 1-acyl-sn-glycero-3-phosphate	C00681	CHEBI:16975	3950	TRUE	TRUE	TRUE
CHEBI_16659_c	(R)-glycerate	C00258	CHEBI:16659	3557	TRUE	TRUE
CHEBI_15355_c	acetylcholine	C01996	CHEBI:15355	5093	TRUE	TRUE
CHEBI_15354_c	choline	C00114	CHEBI:15354	3414	TRUE	TRUE	TRUE
CHEBI_18132_c	phosphocholine	C00588	CHEBI:18132	3867	TRUE	TRUE	TRUE
CHEBI_17962_c	a CDP-1,2-diacyl-sn-glycerol	C00269	CHEBI:17962	3567	TRUE	TRUE	TRUE
CHEBI_37393_c	1,2-diacyl-sn-glycero-3-phospho-(1'-sn-glycero-3'-phosphate)	C03892	CHEBI:37393	6624	TRUE	TRUE	TRUE
CHEBI_16870_c	sn-glycerol 3-phosphocholine	C00670	CHEBI:16870	3939	TRUE	TRUE	TRUE
CHEBI_17517_c	1,2-diacyl-sn-glycero-3-phospho-(1'-sn-glycerol)	C00344	CHEBI:17517	3637	TRUE	TRUE
CHEBI_15978_m	sn-glycerol 3-phosphate	C00093	CHEBI:15978	3393	TRUE	TRUE	TRUE
CHEBI_15343_c	acetaldehyde	C00084	CHEBI:15343	3384	TRUE	TRUE	TRUE
CHEBI_17553_c	phosphoethanolamine	C00346	CHEBI:17553	3639	TRUE	TRUE	TRUE
CHEBI_64379_c	a 1-acyl-sn-glycero-3-phospho-L-serine		CHEBI:64379
CHEBI_16929_c	sn-glycero-3-phosphoethanolamine	C01233	CHEBI:16929	4454	TRUE	TRUE	TRUE
CHEBI_16108_m	dihydroxyacetone phosphate	C00111	CHEBI:16108	3411	TRUE	TRUE	TRUE
CHEBI_11750_m	a 1,2-diacyl-sn-glycero-3-phospho-L-serine	C02737	CHEBI:11750	5698	TRUE	TRUE	TRUE
CHEBI_16038_m	a 1,2-diacyl-sn-glycero-3-phosphoethanolamine	C00350	CHEBI:16038	3643	TRUE	TRUE	TRUE
CHEBI_17794_c	(2R)-3-phosphoglycerate	C00197	CHEBI:17794	3497	TRUE	TRUE	TRUE
CHEBI_18110_c	3-phosphooxypyruvate	C03232	CHEBI:18110	6103	TRUE	TRUE
CHEBI_17482_c	L,L-cystathionine	C02291	CHEBI:17482	5347	TRUE	TRUE	TRUE
CHEBI_1989_c	(6R)-5,10-methylene-5,6,7,8-tetrahydrofolate	C00143	CHEBI:1989	3443	TRUE	TRUE	TRUE
CHEBI_1989_m	(6R)-5,10-methylene-5,6,7,8-tetrahydrofolate	C00143	CHEBI:1989	3443	TRUE	TRUE	TRUE
CHEBI_15635_m	(6S)-5,6,7,8-tetrahydrofolate	C00101	CHEBI:15635	3401	TRUE	TRUE	TRUE
CHEBI_17180_m	3-hydroxypyruvate	C00168	CHEBI:17180	3468	TRUE	TRUE	TRUE
CHEBI_17180_c	3-hydroxypyruvate	C00168	CHEBI:17180	3468	TRUE	TRUE	TRUE
CHEBI_16944_m	(2S)-2-amino-3-oxobutanoate	C03508	CHEBI:16944	6318	TRUE	TRUE	TRUE
CHEBI_15811_c	O-phospho-L-serine	C01005	CHEBI:15811	4251	TRUE	TRUE
CHEBI_16763_c	2-oxobutanoate	C00109	CHEBI:16763	3409	TRUE	TRUE	TRUE
CHEBI_17835_c	(2R)-2-phosphoglycerate	C00631	CHEBI:17835	3904	TRUE	TRUE	TRUE
CHEBI_15699_c	L-homoserine	C00263	CHEBI:15699	3561		TRUE	TRUE
CHEBI_17665_c	alpha-D-glucose 6-phosphate	C00668	CHEBI:17665	3937	TRUE		TRUE
CHEBI_16905_c	D-fructose 1,6-bisphosphate	C00354	CHEBI:16905	3647	TRUE	TRUE	TRUE
CHEBI_16001_c	(2R)-3-phospho-glyceroyl phosphate	C00236	CHEBI:16001	3535	TRUE	TRUE	TRUE
CHEBI_18021_c	phosphoenolpyruvate	C00074	CHEBI:18021	3374	TRUE	TRUE	TRUE
CHEBI_16651_c	(S)-lactate	C00186	CHEBI:16651	3486	TRUE	TRUE	TRUE
CHEBI_16236_c	ethanol	C00469	CHEBI:16236	3752	TRUE	TRUE	TRUE
CHEBI_15343_m	acetaldehyde	C00084	CHEBI:15343	3384	TRUE	TRUE	TRUE
CHEBI_30089_m	acetate	C00033	CHEBI:30089	3335	TRUE	TRUE	TRUE
CHEBI_17239_c	CDP	C00112	CHEBI:17239	3412	TRUE	TRUE	TRUE
CHEBI_17808_c	IDP	C00104	CHEBI:17808	3404	TRUE	TRUE	TRUE
CHEBI_16039_c	ITP	C00081	CHEBI:16039	3381	TRUE	TRUE	TRUE
CHEBI_17719_c	beta-D-glucose 6-phosphate	C01172	CHEBI:17719	4399	TRUE		TRUE
CHEBI_15903_c	beta-D-glucose	C00221	CHEBI:15903	3521	TRUE	TRUE	TRUE
N6acetylLlysylprotein_c	N(6)-acetyl-L-lysyl-[protein]
CHEBI_17283_c	a 1,2-diacyl-sn-glycero-3-phospho-(1D-myo-inositol-3-phosphate)	C04549	CHEBI:17283	7155	TRUE	TRUE
CHEBI_17526_c	a 1,2-diacyl-sn-glycero-3-phospho-(1D-myo-inositol 4-phosphate)	C01277	CHEBI:17526	4496	TRUE	TRUE	TRUE
CHEBI_62919_c	1-diphospho-myo-inositol 2,3,4,5,6-pentakisphosphate	C11174	CHEBI:62919	13356
CHEBI_17401_c	1D-myo-inositol hexakisphosphate	C01204	CHEBI:17401	4428		TRUE
CHEBI_74945_c	1,5-bis(diphospho)-1D-myo-inositol 2,3,4,6-tetrakisphosphate	C20690	CHEBI:74945	45479489
CHEBI_16783_c	1D-myo-inositol 1,3,4,5-tetrakisphosphate	C01272	CHEBI:16783	4491	TRUE	TRUE
CHEBI_16595_c	1D-myo-inositol 1,4,5-trisphosphate	C01245	CHEBI:16595	4466	TRUE	TRUE	TRUE
CHEBI_16067_c	1D-myo-inositol 1,4,5,6-tetrakisphosphate	C11555	CHEBI:16067	13722		TRUE
CHEBI_17268_c	myo-inositol	C00137	CHEBI:17268	3437	TRUE	TRUE	TRUE
CHEBI_18348_c	a 1,2-diacyl-sn-glycero-3-phospho-(1D-myo-inositol-4,5-bisphosphate)	C04637	CHEBI:18348	7226	TRUE	TRUE	TRUE
CHEBI_18384_c	1D-myo-inositol 4-phosphate	C03546	CHEBI:18384	6349	TRUE	TRUE	TRUE
CHEBI_57923_c	a 1,2-diacyl-sn-glycero-3-phospho-(1D-myo-inositol-3,5-bisphosphate)		CHEBI:57923
CHEBI_58628_c	5-diphospho-1D-myo-inositol 1,2,3,4,6-pentakisphosphate		CHEBI:58628	25201153
CHEBI_18169_c	1D-myo-inositol 3-phosphate	C04006	CHEBI:18169	6716	TRUE	TRUE	TRUE
CHEBI_57795_c	a 1,2-diacyl-sn-glycero-3-phospho-(1D-myo-inositol-5-phosphate)		CHEBI:57795
CHEBI_16322_c	1D-myo-inositol 1,3,4,5,6-pentakisphosphate	C01284	CHEBI:16322	4503	TRUE	TRUE
CHEBI_17816_c	1D-myo-inositol 1,4-bisphosphate	C01220	CHEBI:17816	4442	TRUE	TRUE
CHEBI_16155_c	1D-myo-inositol 1,3,4,6-tetrakisphosphate	C04477	CHEBI:16155	7097		TRUE
CHEBI_18228_c	1D-myo-inositol 1,3,4-trisphosphate	C01243	CHEBI:18228	4464	TRUE	TRUE
CHEBI_16152_c	a 1,2-diacyl-sn-glycero-3-phospho-(1D-myo-inositol-3,4-bisphosphate)	C11554	CHEBI:16152	13721	TRUE	TRUE
CHEBI_16618_c	a 1,2-diacyl-sn-glycero-3-phospho-(1D-myo-inositol-3,4,5-trisphosphate)	C05981	CHEBI:16618	8260	TRUE	TRUE
CHEBI_64838_c	1D-myo-inositol 6-phosphate		CHEBI:64838	161368
CHEBI_18321_c	sn-glycero-3-phospho-1D-myo-inositol	C01225	CHEBI:18321	4447		TRUE
CHEBI_37493_c	1D-myo-inositol 5-phosphate		CHEBI:37493	160886
CHEBI_18297_c	1D-myo-inositol 1-phosphate	C01177	CHEBI:18297	4404	TRUE	TRUE	TRUE
CHEBI_18243_c	dopamine	C03758	CHEBI:18243	6517	TRUE	TRUE
CHEBI_15760_c	tyramine	C00483	CHEBI:15760	3766	TRUE	TRUE
CHEBI_17985_c	adenosine 3',5'-bisphosphate	C00054	CHEBI:17985	3356	TRUE	TRUE	TRUE
FeIIcytochromeb5_c	[Fe(II)-cytochrome b5]	C00999		4245	TRUE	TRUE	TRUE
CHEBI_18097_c	[Fe(III)-cytochrome b5]	C00996	CHEBI:18097	4242	TRUE	TRUE	TRUE
CHEBI_62727_c	adenylyl-molybdopterin	C19848	CHEBI:62727	135626315		TRUE
CHEBI_44074_c	molybdopterin	C05924	CHEBI:44074	8212	TRUE	TRUE
CHEBI_21437_c	Mo-molybdopterin	C18237	CHEBI:21437	103061419	TRUE
CHEBI_36264_c	molybdate	C06232	CHEBI:36264	8475	TRUE
CHEBI_82685_c	thio-Mo-molybdopterin	C21486	CHEBI:82685	135926548
CHEBI_15033_c	thioredoxin	C00342	CHEBI:15033	3635	TRUE	TRUE	TRUE
CHEBI_18191_c	thioredoxin disulfide	C00343	CHEBI:18191	3636	TRUE	TRUE	TRUE
alphaDMan12alphaDMan12alphaDMan13alphaDMan12alphaDMan13alphaDMan16alphaDMan16betaDMan14betaDGlcNAc14alphaDGlcNAcdiphosphodolichol_c	alpha-D-Man-(1->2)-alpha-D-Man-(1->2)-alpha-D-Man-(1->3)-[alpha-D-Man-(1->2)-alpha-D-Man-(1->3)-[alpha-D-Man-(1->6)]-alpha-D-Man-(1->6)]-beta-D-Man-(1->4)-beta-D-GlcNAc-(1->4)-alpha-D-GlcNAc-diphosphodolichol			121232701
alphaDMan12alphaDMan12alphaDMan13alphaDMan12alphaDMan13alphaDMan16betaDMan14betaDGlcNAc14alphaDGlcNAcdiphosphodolichol_c	alpha-D-Man-(1->2)-alpha-D-Man-(1->2)-alpha-D-Man-(1->3)-[alpha-D-Man-(1->2)-alpha-D-Man-(1->3)-alpha-D-Man-(1->6)]-beta-D-Man-(1->4)-beta-D-GlcNAc-(1->4)-alpha-D-GlcNAc-diphosphodolichol			146037302
CHEBI_15809_c	dolichyl beta-D-mannosyl phosphate	C03862	CHEBI:15809	6598	TRUE	TRUE	TRUE
CHEBI_16214_c	dolichyl phosphate	C00110	CHEBI:16214	3410	TRUE	TRUE	TRUE
CHEBI_37637_c	alpha-D-Man-(1->2)-alpha-D-Man-(1->2)-alpha-D-Man-(1->3)-[alpha-D-Man-(1->2)-alpha-D-Man-(1->3)-[alpha-D-Man-(1->2)-alpha-D-Man-(1->6)]-alpha-D-Man-(1->6)]-beta-D-Man-(1->4)-beta-D-GlcNAc-(1->4)-alpha-D-GlcNAc-diphosphodolichol	C05868	CHEBI:37637	8161
PPDola1GlcNAc4b1GlcNAc4b1Man6a1Man6a1Man2a1Man3a1Man2a1Man3a1Man2a1Man2a1Man3a1Glc3a1Glc2a1Glc_c	alpha-D-Glc-(1->2)-alpha-D-Glc-(1->3)-alpha-D-Glc-(1->3)-alpha-D-Man-(1->2)-alpha-D-Man-(1->2)-alpha-D-Man-(1->3)-[alpha-D-Man-(1->2)-alpha-D-Man-(1->3)-[alpha-D-Man-(1->2)-alpha-D-Man-(1->6)]-alpha-D-Man-(1->6)]-beta-D-Man-(1->4)-beta-D-GlcNAc-(1->4)-alpha-D-GlcNAc-diphosphodolichol	G00008				TRUE	TRUE
PPDola1GlcNAc4b1GlcNAc4b1Man6a1Man6a1Man2a1Man3a1Man2a1Man3a1Man2a1Man2a1Man3a1Glc3a1Glc_c	alpha-D-Glc-(1->3)-alpha-D-Glc-(1->3)-alpha-D-Man-(1->2)-alpha-D-Man-(1->2)-alpha-D-Man-(1->3)-[alpha-D-Man-(1->2)-alpha-D-Man-(1->3)-[alpha-D-Man-(1->2)-alpha-D-Man-(1->6)]-alpha-D-Man-(1->6)]-beta-D-Man-(1->4)-beta-D-GlcNAc-(1->4)-alpha-D-GlcNAc-diphosphodolichol	G10599		146037266		TRUE	TRUE
CHEBI_15812_c	dolichyl beta-D-glucosyl phosphate	C01246	CHEBI:15812	4467	TRUE	TRUE	TRUE
Glc3Man9GlcNac2Asn_c	N(4)-(alpha-D-Glc-(1->2)-alpha-D-Glc-(1->3)-alpha-D-Glc-(1->3)-alpha-D-Man-(1->2)-alpha-D-Man-(1->2)-alpha-D-Man-(1->3)-[alpha-D-Man-(1->2)-alpha-D-Man-(1->3)-[alpha-D-Man-(1->2)-alpha-D-Man-(1->6)]-alpha-D-Man-(1->6)]-beta-D-Man-(1->4)-beta-D-GlcNAc-(1->4)-alpha-D-GlcNAc)-L-asparaginyl-[protein]	G00009					TRUE
glc2Man9GlcNac2Asn_c	N(4)-(alpha-D-Glc-(1->3)-alpha-D-Glc-(1->3)-alpha-D-Man-(1->2)-alpha-D-Man-(1->2)-alpha-D-Man-(1->3)-[alpha-D-Man-(1->2)-alpha-D-Man-(1->3)-[alpha-D-Man-(1->2)-alpha-D-Man-(1->6)]-alpha-D-Man-(1->6)]-beta-D-Man-(1->4)-beta-D-GlcNAc-(1->4)-alpha-D-GlcNAc)-L-asparaginyl-[protein]	G00171
CHEBI_12427_c	N,N'-diacetylchitobiosyl diphosphodolichol	C04537	CHEBI:12427	7144	TRUE	TRUE
CHEBI_18278_c	N-acetyl-alpha-D-glucosaminyl-diphosphodolichol	C04500	CHEBI:18278	7114	TRUE	TRUE
man8GlcNac2Asn_c	N(4)-(alpha-D-Man-(1->2)-alpha-D-Man-(1->2)-alpha-D-Man-(1->3)-[alpha-D-Man-(1->3)-[alpha-D-Man-(1->2)-alpha-D-Man-(1->6)]-alpha-D-Man-(1->6)]-beta-D-Man-(1->4)-beta-D-GlcNAc-(1->4)-alpha-D-GlcNAc)-L-asparaginyl-[protein] (N-glucan mannose isomer 8A1,2,3B1,3)	G10694					TRUE
man9GlcNac2Asn_c	N(4)-(alpha-D-Man-(1->2)-alpha-D-Man-(1->2)-alpha-D-Man-(1->3)-[alpha-D-Man-(1->2)-alpha-D-Man-(1->3)-[alpha-D-Man-(1->2)-alpha-D-Man-(1->6)]-alpha-D-Man-(1->6)]-beta-D-Man-(1->4)-beta-D-GlcNAc-(1->4)-alpha-D-GlcNAc)-L-asparaginyl-[protein] (N-glucan mannose isomer 9A1,2,3B1,2,3)	G00011					TRUE
N4betaDGlcNAc12alphaDMan13alphaDMan16betaDMan14betaDGlcNAc14betaDGlcNAcLasparaginylprotein_c	N(4)-{beta-D-GlcNAc-(1->2)-alpha-D-Man-(1->3)-[alpha-D-Man-(1->6)]-beta-D-Man-(1->4)-beta-D-GlcNAc-(1->4)-beta-D-GlcNAc}-L-asparaginyl-[protein]	G00014
N4betaDGlcNAc12alphaDMan13betaDGlcNAc12alphaDMan16betaDMan14betaDGlcNAc14betaDGlcNAcLasparaginylprotein_c	N(4)-{beta-D-GlcNAc-(1->2)-alpha-D-Man-(1->3)-[beta-D-GlcNAc-(1->2)-alpha-D-Man-(1->6)]-beta-D-Man-(1->4)-beta-D-GlcNAc-(1->4)-beta-D-GlcNAc}-L-asparaginyl-[protein]	G00015				TRUE
CHEBI_18396_c	beta-D-Man-(1‚Üí4)-beta-D-GlcNAc-(1‚Üí4)-alpha-D-GlcNAc-diphosphodolichol	C05860	CHEBI:18396	8153	TRUE	TRUE
alphaDMan12alphaDMan12alphaDMan13alphaDMan16betaDMan14betaDGlcNAc14alphaDGlcNAcdiphosphodolichol_c	alpha-D-Man-(1->2)-alpha-D-Man-(1->2)-alpha-D-Man-(1->3)-[alpha-D-Man-(1->6)]-beta-D-Man-(1->4)-beta-D-GlcNAc-(1->4)-alpha-D-GlcNAc-diphosphodolichol	G10526		146037399		TRUE	TRUE
alphaDMan13alphaDMan16betaDMan14betaDGlcNAc14alphaDGlcNAcdiphosphodolichol_c	alpha-D-Man-(1->3)-[alpha-D-Man-(1->6)]-beta-D-Man-(1->4)-beta-D-GlcNAc-(1->4)-alpha-D-GlcNAc-diphosphodolichol	G00005		121232694		TRUE	TRUE
N4alphaDMan13alphaDMan13alphaDMan16alphaDMan16betaDMan14betaDGlcNAc14betaDGlcNAcLasparaginylproteinNglucanmannoseisomer5A12_c	N(4)-(alpha-D-Man-(1->3)-[alpha-D-Man-(1->3)-[alpha-D-Man-(1->6)]-alpha-D-Man-(1->6)]-beta-D-Man-(1->4)-beta-D-GlcNAc-(1->4)-beta-D-GlcNAc)-L-asparaginyl-[protein] (N-glucan mannose isomer 5A1,2)	G00012					TRUE
N4betaDGlcNAc12alphaDMan13alphaDMan13alphaDMan16alphaDMan16betaDMan14betaDGlcNAc14betaDGlcNAcLasparaginylprotein_c	N(4)-{beta-D-GlcNAc-(1->2)-alpha-D-Man-(1->3)-[alpha-D-Man-(1->3)-[alpha-D-Man-(1->6)]-alpha-D-Man-(1->6)]-beta-D-Man-(1->4)-beta-D-GlcNAc-(1->4)-beta-D-GlcNAc}-L-asparaginyl-[protein]	G00013
glc1Man9GlcNac2Asn_c	N(4)-(alpha-D-Glc-(1->3)-alpha-D-Man-(1->2)-alpha-D-Man-(1->2)-alpha-D-Man-(1->3)-[alpha-D-Man-(1->2)-alpha-D-Man-(1->3)-[alpha-D-Man-(1->2)-alpha-D-Man-(1->6)]-alpha-D-Man-(1->6)]-beta-D-Man-(1->4)-beta-D-GlcNAc-(1->4)-alpha-D-GlcNAc)-L-asparaginyl-[protein]	G00010
N4alphaDMan12alphaDMan13alphaDMan13alphaDMan16alphaDMan12alphaDMan16betaDMan14betaDGlcNAc14betaDGlcNAcLasparaginylproteinNglucanmannoseisomer7A123B1_c	N(4)-(alpha-D-Man-(1->2)-alpha-D-Man-(1->3)-[alpha-D-Man-(1->3)-[alpha-D-Man-(1->6)]-alpha-D-Man-(1->2)-alpha-D-Man-(1->6)]-beta-D-Man-(1->4)-beta-D-GlcNAc-(1->4)-beta-D-GlcNAc)-L-asparaginyl-[protein] (N-glucan mannose isomer 7A1,2,3B1)
N4alphaDMan12alphaDMan13alphaDMan13alphaDMan16alphaDMan16betaDMan14betaDGlcNAc14betaDGlcNAcLasparaginylproteinNglucanmannoseisomer6A123_c	N(4)-(alpha-D-Man-(1->2)-alpha-D-Man-(1->3)-[alpha-D-Man-(1->3)-[alpha-D-Man-(1->6)]-alpha-D-Man-(1->6)]-beta-D-Man-(1->4)-beta-D-GlcNAc-(1->4)-beta-D-GlcNAc)-L-asparaginyl-[protein] (N-glucan mannose isomer 6A1,2,3)
alphaDGlc13alphaDMan12alphaDMan12alphaDMan13alphaDMan12alphaDMan13alphaDMan12alphaDMan16alphaDMan16betaDMan14betaDGlcNAc14alphaDGlcNAcdiphosphodolichol_c	alpha-D-Glc-(1->3)-alpha-D-Man-(1->2)-alpha-D-Man-(1->2)-alpha-D-Man-(1->3)-[alpha-D-Man-(1->2)-alpha-D-Man-(1->3)-[alpha-D-Man-(1->2)-alpha-D-Man-(1->6)]-alpha-D-Man-(1->6)]-beta-D-Man-(1->4)-beta-D-GlcNAc-(1->4)-alpha-D-GlcNAc-diphosphodolichol	G10598				TRUE	TRUE
ditranscispolyprenol_c	di-trans,cis-polyprenol
ditranspolycisdolichol_c	di-trans,poly-cis-dolichol
CHEBI_28895_c	UMP	C01368	CHEBI:28895	4567		TRUE
CHEBI_28067_c	alpha-D-Man-(1->3)-beta-D-Man-(1->4)-beta-D-GlcNAc-(1->4)-alpha-D-GlcNAc-diphosphodolichol	C05861	CHEBI:28067	8154	TRUE	TRUE
3ONacetylalphaDgalactosaminylLserylprotein_c	3-O-[N-acetyl-alpha-D-galactosaminyl]-L-seryl-[protein]
apolypeptide_c	L-seryl-[protein]
alphaDMan12alphaDMan12alphaDMan13alphaDMan13alphaDMan16betaDMan14betaDGlcNAc14alphaDGlcNAcdiphosphodolichol_c	alpha-D-Man-(1->2)-alpha-D-Man-(1->2)-alpha-D-Man-(1->3)-[alpha-D-Man-(1->3)-alpha-D-Man-(1->6)]-beta-D-Man-(1->4)-beta-D-GlcNAc-(1->4)-alpha-D-GlcNAc-diphosphodolichol	G10595		146036931		TRUE
Lasparaginylprotein_c	L-asparaginyl-[protein]	C21465		329970417
CHEBI_15750_c	dolichyl diphosphate	C00621	CHEBI:15750	3895	TRUE	TRUE	TRUE
CHEBI_136960_c	di-trans,poly-cis-polyprenyl diphosphate	C05859	CHEBI:136960	25245826	TRUE	TRUE
Lthreonylprotein_c	L-threonyl-[protein]
CHEBI_16300_c	alpha-D-ribose 1-phosphate	C00620	CHEBI:16300	3894	TRUE	TRUE	TRUE
CHEBI_15927_c	beta-nicotinamide D-riboside	C03150	CHEBI:15927	6038	TRUE	TRUE	TRUE
CHEBI_17154_c	nicotinamide	C00153	CHEBI:17154	3453	TRUE	TRUE	TRUE
CHEBI_18304_c	deamido-NAD(+)	C00857	CHEBI:18304	4114	TRUE	TRUE	TRUE
CHEBI_15763_c	nicotinate beta-D-ribonucleotide	C01185	CHEBI:15763	4411	TRUE	TRUE	TRUE
CHEBI_17111_c	5-phospho-alpha-D-ribose 1-diphosphate	C00119	CHEBI:17111	3419	TRUE	TRUE	TRUE
CHEBI_15940_c	nicotinate	C00253	CHEBI:15940	3552	TRUE	TRUE	TRUE
CHEBI_16797_c	1-methylnicotinamide	C02918	CHEBI:16797	5841	TRUE	TRUE
CHEBI_83767_c	2''-O-acetyl-ADP-D-ribose	C20658	CHEBI:83767	72193709	TRUE
CHEBI_16171_c	beta-nicotinamide D-ribonucleotide	C00455	CHEBI:16171	3741	TRUE	TRUE	TRUE
CHEBI_27748_c	beta-D-ribosylnicotinate	C05841	CHEBI:27748	8134	TRUE	TRUE	TRUE
CHEBI_16864_c	ADP-D-ribose	C01882	CHEBI:16864	4995
CHEBI_15637_m	(6S)-10-formyltetrahydrofolate	C00234	CHEBI:15637	3533	TRUE	TRUE	TRUE
CHEBI_15638_m	5,10-methenyltetrahydrofolate	C00445	CHEBI:15638	3733	TRUE	TRUE	TRUE
CHEBI_15637_c	(6S)-10-formyltetrahydrofolate	C00234	CHEBI:15637	3533	TRUE	TRUE	TRUE
CHEBI_15740_m	formate	C00058	CHEBI:15740	3358	TRUE	TRUE	TRUE
CHEBI_15638_c	5,10-methenyltetrahydrofolate	C00445	CHEBI:15638	3733	TRUE	TRUE	TRUE
CHEBI_15633_c	7,8-dihydrofolate	C00415	CHEBI:15633	3705	TRUE	TRUE	TRUE
CHEBI_27470_c	folate	C00504	CHEBI:27470	3787	TRUE	TRUE	TRUE
CHEBI_15640_m	5-formyltetrahydrofolate	C03479	CHEBI:15640	6294	TRUE	TRUE
CHEBI_18349_c	N(1)-(5-phospho-D-ribosyl)glycinamide	C03838	CHEBI:18349	6578	TRUE	TRUE	TRUE
CHEBI_18272_c	N(2)-formyl-N(1)-(5-phospho-D-ribosyl)glycinamide	C04376	CHEBI:18272	7017	TRUE	TRUE	TRUE
CHEBI_15905_c	(R)-4'-phosphopantothenate	C03492	CHEBI:15905	6304	TRUE	TRUE	TRUE
CHEBI_15769_c	N-[(R)-4-phosphopantothenoyl]-L-cysteine	C04352	CHEBI:15769	7001	TRUE	TRUE	TRUE
CHEBI_46905_c	(R)-pantothenate	C00864	CHEBI:46905	4121	TRUE	TRUE	TRUE
CHEBI_4222_c	D-pantetheine 4'-phosphate	C01134	CHEBI:4222	4365	TRUE	TRUE	TRUE
CHEBI_15468_m	3'-dephospho-CoA	C00882	CHEBI:15468	4138	TRUE	TRUE	TRUE
CHEBI_4222_m	D-pantetheine 4'-phosphate	C01134	CHEBI:4222	4365	TRUE	TRUE	TRUE
CHEBI_17200_c	UDP-alpha-D-glucuronate	C00167	CHEBI:17200	3467	TRUE	TRUE	TRUE
CHEBI_16332_c	D-xylulose 5-phosphate	C00231	CHEBI:16332	3530	TRUE	TRUE	TRUE
CHEBI_17140_c	D-xylulose	C00310	CHEBI:17140	3604	TRUE	TRUE
CHEBI_18403_c	L-arabinitol	C00532	CHEBI:18403	3814	TRUE	TRUE
CHEBI_17535_c	L-arabinose	C00259	CHEBI:17535	3558	TRUE	TRUE
CHEBI_48928_c	6-phospho-D-gluconate	C00345	CHEBI:48928	3638	TRUE	TRUE	TRUE
CHEBI_16938_c	6-phospho-D-glucono-1,5-lactone	C01236	CHEBI:16938	4457	TRUE	TRUE	TRUE
CHEBI_17363_c	D-ribulose 5-phosphate	C00199	CHEBI:17363	3499	TRUE	TRUE	TRUE
CHEBI_15721_c	D-sedoheptulose 7-phosphate	C05382	CHEBI:15721	7756	TRUE	TRUE	TRUE
CHEBI_17797_c	aldehydo-D-ribose 5-phosphate	C00117	CHEBI:17797	3417	TRUE	TRUE	TRUE
CHEBI_78679_c	D-ribose 5-phosphate	C00117	CHEBI:17797	3417	TRUE	TRUE	TRUE
CHEBI_16132_c	2-deoxy-D-ribose 5-phosphate	C00673	CHEBI:16132	3942	TRUE	TRUE	TRUE
CHEBI_28816_c	2-deoxy-D-ribose	C01801	CHEBI:28816	4927	TRUE	TRUE	TRUE
CHEBI_47013_c	D-ribose	C00121	CHEBI:47013	3421	TRUE	TRUE	TRUE
CHEBI_11563_c	2-deoxy-alpha-D-ribose 1-phosphate	C00672	CHEBI:11563	3941	TRUE	TRUE	TRUE
CHEBI_48153_c	D-erythrose 4-phosphate	C00279	CHEBI:48153	3574	TRUE	TRUE	TRUE
CHEBI_18391_c	D-gluconate	C00257	CHEBI:18391	3556	TRUE	TRUE
CHEBI_15642_c	(4aS,6R)-4a-hydroxy-L-erythro-5,6,7,8-tetrahydrobiopterin	C15522	CHEBI:15642	17396514	TRUE	TRUE
CHEBI_18005_c	3-phenylpyruvate	C00166	CHEBI:18005	3466	TRUE	TRUE	TRUE
CHEBI_16815_c	enol-phenylpyruvate	C02763	CHEBI:16815	5719	TRUE	TRUE	TRUE
CHEBI_16259_c	N-acetyl-L-phenylalanine	C03519	CHEBI:16259	6328
CHEBI_1148_c	(2S)-hydroxybutanoate	C05984	CHEBI:1148	8262	TRUE	TRUE	TRUE
CHEBI_17272_c	propanoate	C00163	CHEBI:17272	3463	TRUE	TRUE	TRUE
CHEBI_15539_c	propanoyl-CoA	C00100	CHEBI:15539	3400	TRUE	TRUE	TRUE
CHEBI_16763_m	2-oxobutanoate	C00109	CHEBI:16763	3409	TRUE	TRUE	TRUE
CHEBI_15539_m	propanoyl-CoA	C00100	CHEBI:15539	3400	TRUE	TRUE	TRUE
CHEBI_53210_c	O-propanoyl-(R)-carnitine		CHEBI:53210	188824
CHEBI_53210_m	O-propanoyl-(R)-carnitine		CHEBI:53210	188824
CHEBI_73995_c	2-[(3S)-amino-3-carboxypropyl]-L-histidyl-[translation elongation factor 2]	C04441	CHEBI:73995	7070	TRUE	TRUE
Lhistidyltranslationelongationfactor2_c	L-histidyl-[translation elongation factor 2]	C20663		172232385
CHEBI_16174_c	dADP	C00206	CHEBI:16174	3506	TRUE	TRUE	TRUE
CHEBI_17489_c	3',5'-cyclic AMP	C00575	CHEBI:17489	3854	TRUE	TRUE	TRUE
CHEBI_17345_c	GMP	C00144	CHEBI:17345	3444	TRUE	TRUE	TRUE
CHEBI_16750_c	guanosine	C00387	CHEBI:16750	3677	TRUE	TRUE	TRUE
CHEBI_17202_c	IMP	C00130	CHEBI:17202	3430	TRUE	TRUE	TRUE
CHEBI_17709_c	adenosine 5'-phosphosulfate	C00224	CHEBI:17709	3524	TRUE	TRUE	TRUE
CHEBI_17368_c	hypoxanthine	C00262	CHEBI:17368	3560	TRUE	TRUE	TRUE
CHEBI_17596_c	inosine	C00294	CHEBI:17596	3588	TRUE	TRUE	TRUE
CHEBI_16189_c	sulfate	C00059	CHEBI:16189	3359	TRUE	TRUE	TRUE
CHEBI_17775_c	urate	C00366	CHEBI:17775	3657	TRUE	TRUE
CHEBI_17712_c	xanthine	C00385	CHEBI:17712	3675	TRUE	TRUE	TRUE
CHEBI_17256_c	2'-deoxyadenosine	C00559	CHEBI:17256	3839	TRUE	TRUE	TRUE
CHEBI_16708_c	adenine	C00147	CHEBI:16708	3447	TRUE	TRUE	TRUE
CHEBI_16235_c	guanine	C00242	CHEBI:16235	3541	TRUE	TRUE	TRUE
5phosphobetaDribosylamine_c	5-phospho-beta-D-ribosylamine	C00089	CHEBI:17992	3389	TRUE	TRUE
CHEBI_16356_c	3',5'-cyclic GMP	C00942	CHEBI:16356	4194	TRUE	TRUE	TRUE
CHEBI_28862_c	dGDP	C00361	CHEBI:28862	3652	TRUE	TRUE	TRUE
CHEBI_18319_c	(2S)-2-[5-amino-1-(5-phospho-beta-D-ribosyl)imidazole-4-carboxamido]succinate	C04823	CHEBI:18319	7384	TRUE	TRUE	TRUE
CHEBI_18406_c	5-amino-1-(5-phospho-beta-D-ribosyl)imidazole-4-carboxamide	C04677	CHEBI:18406	7258	TRUE	TRUE	TRUE
CHEBI_15652_c	XMP	C00655	CHEBI:15652	3925	TRUE	TRUE	TRUE
CHEBI_28997_c	2'-deoxyinosine	C05512	CHEBI:28997	7859	TRUE	TRUE	TRUE
CHEBI_17713_c	dAMP	C00360	CHEBI:17713	3651	TRUE	TRUE	TRUE
CHEBI_28413_c	5-amino-1-(5-phospho-D-ribosyl)imidazole-4-carboxylate	C04751	CHEBI:28413	7321	TRUE	TRUE	TRUE
CHEBI_18413_c	2-(formamido)-N(1)-(5-phospho-D-ribosyl)acetamidine	C04640	CHEBI:18413	7229	TRUE	TRUE	TRUE
CHEBI_16192_c	dGMP	C00362	CHEBI:16192	3653	TRUE	TRUE	TRUE
CHEBI_18381_c	5-formamido-1-(5-phospho-D-ribosyl)imidazole-4-carboxamide	C04734	CHEBI:18381	7305	TRUE	TRUE	TRUE
CHEBI_15919_c	N(6)-(1,2-dicarboxyethyl)-AMP	C03794	CHEBI:15919	6543	TRUE	TRUE	TRUE
CHEBI_18107_c	xanthosine	C01762	CHEBI:18107	4895	TRUE	TRUE	TRUE
CHEBI_138560_c	5-amino-1-(5-phospho-beta-D-ribosyl)imidazole	C03373	CHEBI:138560	6208	TRUE	TRUE	TRUE
CHEBI_17172_c	2'-deoxyguanosine	C00330	CHEBI:17172	3624	TRUE	TRUE	TRUE
CHEBI_15698_c	2'-deoxycytidine	C00881	CHEBI:15698	4137	TRUE	TRUE	TRUE
CHEBI_16450_c	2'-deoxyuridine	C00526	CHEBI:16450	3809	TRUE	TRUE	TRUE
CHEBI_63799_c	dUMP	C00365	CHEBI:63799	3656	TRUE	TRUE	TRUE
CHEBI_17625_c	dUTP	C00460	CHEBI:17625	3744	TRUE	TRUE	TRUE
CHEBI_17568_c	uracil	C00106	CHEBI:17568	3406	TRUE	TRUE	TRUE
CHEBI_16704_c	uridine	C00299	CHEBI:16704	3593	TRUE	TRUE	TRUE
CHEBI_28850_c	dUDP	C01346	CHEBI:28850	4551	TRUE	TRUE	TRUE
CHEBI_17562_c	cytidine	C00475	CHEBI:17562	3758	TRUE	TRUE	TRUE
CHEBI_28846_c	dCDP	C00705	CHEBI:28846	3972	TRUE	TRUE	TRUE
CHEBI_15918_c	dCMP	C00239	CHEBI:15918	3538	TRUE	TRUE	TRUE
CHEBI_16742_c	orotate	C00295	CHEBI:16742	3589	TRUE	TRUE	TRUE
CHEBI_15842_c	orotidine 5'-phosphate	C01103	CHEBI:15842	4337	TRUE	TRUE	TRUE
CHEBI_18075_c	dTDP	C00363	CHEBI:18075	3654	TRUE	TRUE	TRUE
CHEBI_17013_c	dTMP	C00364	CHEBI:17013	3655	TRUE	TRUE	TRUE
CHEBI_15859_c	N-carbamoyl-L-aspartate	C00438	CHEBI:15859	3727	TRUE	TRUE	TRUE
CHEBI_17189_c	carbamoyl phosphate	C00628	CHEBI:17189	3901		TRUE
CHEBI_18191_m	thioredoxin disulfide	C00343	CHEBI:18191	3636	TRUE	TRUE	TRUE
CHEBI_15033_m	thioredoxin	C00342	CHEBI:15033	3635	TRUE	TRUE	TRUE
CHEBI_17025_c	(S)-dihydroorotate	C00337	CHEBI:17025	3630	TRUE	TRUE	TRUE
CHEBI_17748_c	thymidine	C00214	CHEBI:17748	3514	TRUE	TRUE	TRUE
CHEBI_17821_c	thymine	C00178	CHEBI:17821	3478	TRUE	TRUE
CHEBI_17802_c	pseudouridine	C02067	CHEBI:17802	5155	TRUE	TRUE
CHEBI_18116_c	psi-UMP	C01168	CHEBI:18116	4395	TRUE	TRUE
CHEBI_17361_m	CMP	C00055	CHEBI:17361	3357	TRUE	TRUE	TRUE
CHEBI_17562_m	cytidine	C00475	CHEBI:17562	3758	TRUE	TRUE	TRUE
CHEBI_18421_c	superoxide	C00704	CHEBI:18421	3971	TRUE	TRUE
CHEBI_18421_m	superoxide	C00704	CHEBI:18421	3971	TRUE	TRUE
CHEBI_16240_m	H2O2	C00027	CHEBI:16240	3329	TRUE	TRUE	TRUE
CHEBI_15379_m	O2	C00007	CHEBI:15379	3309	TRUE	TRUE	TRUE
CHEBI_17336_c	all-trans-retinol	C00473	CHEBI:17336	3756	TRUE	TRUE	TRUE
CHEBI_17616_c	all-trans-retinyl hexadecanoate	C02588	CHEBI:17616	5580	TRUE
CHEBI_17898_c	all-trans-retinal	C00376	CHEBI:17898	3666	TRUE	TRUE	TRUE
CHEBI_15367_c	all-trans-retinoate	C00777	CHEBI:15367	4038	TRUE	TRUE	TRUE
CHEBI_17336_e	all-trans-retinol	C00473	CHEBI:17336	3756	TRUE	TRUE	TRUE
CHEBI_16238_c	FAD	C00016	CHEBI:16238	3318	TRUE	TRUE	TRUE
CHEBI_17621_c	FMN	C00061	CHEBI:17621	3361	TRUE	TRUE	TRUE
CHEBI_17015_c	riboflavin	C00255	CHEBI:17015	3554	TRUE	TRUE	TRUE
CHEBI_80628_c	O-phospho-L-seryl-tRNA(Sec)	C16638	CHEBI:80628	51090964	TRUE
CHEBI_29269_c	selenophosphate	C05172	CHEBI:29269	7583	TRUE	TRUE
CHEBI_16503_c	hydrogenselenide	C01528	CHEBI:16503	4690	TRUE	TRUE
CHEBI_17418_c	selenite	C00803	CHEBI:17418	4061		TRUE
CHEBI_65088_c	docosanoyl-CoA	C16528	CHEBI:65088	51090857		TRUE
CHEBI_35759_c	a monoacylglycerol	C01885	CHEBI:35759	4998	TRUE	TRUE	TRUE
CHEBI_17088_c	monoacyl-sn-glycerol 3-phosphate	C03849	CHEBI:17088	6586
CHEBI_18368_c	a beta-D-glucosyl-(1‚Üê>1')-N-acylsphing-4-enine	C01190	CHEBI:18368	4416		TRUE	TRUE
CHEBI_17761_c	an N-acylsphing-4-enine	C00195	CHEBI:17761	3495		TRUE	TRUE
CHEBI_16197_c	sphing-4-enine 1-phosphate	C02960	CHEBI:16197	5876
CHEBI_16393_c	sphing-4-enine	C00319	CHEBI:16393	3613		TRUE	TRUE
CHEBI_17585_c	(2E)-hexadecenal	C06123	CHEBI:17585	8380		TRUE	TRUE
CHEBI_17862_c	3-oxosphinganine	C02934	CHEBI:17862	5855		TRUE	TRUE
CHEBI_16893_c	sphinganine 1-phosphate	C01120	CHEBI:16893	4351		TRUE	TRUE
CHEBI_31488_c	an N-acylsphinganine	C12126	CHEBI:31488	14273			TRUE
CHEBI_16566_c	sphinganine	C00836	CHEBI:16566	4094		TRUE	TRUE
CHEBI_18035_c	a diacylglycerol	C00165	CHEBI:18035	3465
CHEBI_108532_c	a triacylglycerol	C00422	CHEBI:17855	3712	TRUE	TRUE	TRUE
CHEBI_18147_c	beta-maltose	C01971	CHEBI:18147	5072
Ltyrosylglycogenin_c	L-tyrosyl-[glycogenin]	C01702		4842		TRUE
CHEBI_140573_c	alpha-D-glucosyl-L-tyrosyl-[glycogenin]	C02687	CHEBI:140573	5656
CHEBI_4170_c	D-glucose 6-phosphate	C00092	CHEBI:4170	3392		TRUE	TRUE
CHEBI_65063_c	L-tyrosyl		CHEBI:65063
CHEBI_18283_c	alpha,alpha-trehalose 6-phosphate	C00689	CHEBI:18283	3958	TRUE		TRUE
CHEBI_15467_m	(3S)-hydroxy-3-methylglutaryl-CoA	C00356	CHEBI:15467	3649	TRUE	TRUE	TRUE
CHEBI_13705_m	acetoacetate	C00164	CHEBI:13705	3464	TRUE	TRUE
CHEBI_15467_c	(3S)-hydroxy-3-methylglutaryl-CoA	C00356	CHEBI:15467	3649	TRUE	TRUE	TRUE
CHEBI_17285_c	L-cysteate	C00506	CHEBI:17285	3789	TRUE	TRUE	TRUE
CHEBI_16668_c	hypotaurine	C00519	CHEBI:16668	3802	TRUE	TRUE
CHEBI_36464_c	(R)-mevalonate	C00418	CHEBI:36464	3708	TRUE	TRUE	TRUE
CHEBI_17436_c	(R)-5-phosphonatomevalonate	C01107	CHEBI:17436	4339	TRUE	TRUE
CHEBI_17211_c	(2E)-geranyl diphosphate	C00341	CHEBI:17211	3634	TRUE	TRUE	TRUE
alltransnonaprenyldiphosphate_c	all-trans-nonaprenyl diphosphate	C00044	CHEBI:15996	3346	TRUE	TRUE	TRUE
CHEBI_16584_c	isopentenyl diphosphate	C00129	CHEBI:16584	3429	TRUE	TRUE	TRUE
CHEBI_16057_c	dimethylallyl diphosphate	C00235	CHEBI:16057	3534	TRUE	TRUE	TRUE
CHEBI_15899_c	(R)-5-diphosphomevalonate	C01143	CHEBI:15899	4374	TRUE	TRUE
CHEBI_17407_c	(2E,6E)-farnesyl diphosphate	C00448	CHEBI:17407	3736	TRUE	TRUE	TRUE
CHEBI_18385_c	thiamine	C00378	CHEBI:18385	3668	TRUE	TRUE	TRUE
CHEBI_28846_m	dCDP	C00705	CHEBI:28846	3972	TRUE	TRUE	TRUE
CHEBI_16311_m	dCTP	C00458	CHEBI:16311	3742	TRUE	TRUE	TRUE
CHEBI_28850_m	dUDP	C01346	CHEBI:28850	4551	TRUE	TRUE	TRUE
CHEBI_28862_m	dGDP	C00361	CHEBI:28862	3652	TRUE	TRUE	TRUE
CHEBI_16174_m	dADP	C00206	CHEBI:16174	3506	TRUE	TRUE	TRUE
CHEBI_16497_m	dGTP	C00286	CHEBI:16497	3581	TRUE	TRUE	TRUE
CHEBI_18075_m	dTDP	C00363	CHEBI:18075	3654	TRUE	TRUE	TRUE
CHEBI_16284_m	dATP	C00131	CHEBI:16284	3431	TRUE	TRUE	TRUE
CHEBI_17625_m	dUTP	C00460	CHEBI:17625	3744	TRUE	TRUE	TRUE
CHEBI_16680_m	S-adenosyl-L-homocysteine	C00021	CHEBI:16680	3323	TRUE	TRUE	TRUE
CHEBI_15414_m	S-adenosyl-L-methionine	C00019	CHEBI:15414	3321	TRUE	TRUE	TRUE
CHEBI_16189_m	sulfate	C00059	CHEBI:16189	3359	TRUE	TRUE	TRUE
CHEBI_17865_c	4-methyl-2-oxopentanoate	C00233	CHEBI:17865	3532	TRUE	TRUE	TRUE
CHEBI_17865_m	4-methyl-2-oxopentanoate	C00233	CHEBI:17865	3532	TRUE	TRUE	TRUE
CHEBI_16335_m	adenosine	C00212	CHEBI:16335	3512	TRUE	TRUE	TRUE
CHEBI_16750_m	guanosine	C00387	CHEBI:16750	3677	TRUE	TRUE	TRUE
CHEBI_17754_m	glycerol	C00116	CHEBI:17754	3416	TRUE	TRUE	TRUE
CHEBI_16414_m	L-valine	C00183	CHEBI:16414	3483	TRUE	TRUE	TRUE
alltransnonaprenyldiphosphate_m	all-trans-nonaprenyl diphosphate	C00044	CHEBI:15996	3346	TRUE	TRUE	TRUE
CHEBI_29101_c	Na(+)	C01330	CHEBI:29101	4541	TRUE	TRUE
CHEBI_17996_c	chloride	C00698	CHEBI:17996	3966	TRUE	TRUE
CHEBI_29108_c	Ca(2+)	C00076	CHEBI:29108	3376		TRUE
CHEBI_28790_c	serotonin	C00780	CHEBI:28790	4041	TRUE	TRUE
CHEBI_26216_c	K(+)	C00238	CHEBI:26216	3537	TRUE	TRUE
CHEBI_17780_c	5-hydroxy-L-tryptophan	C00643	CHEBI:17780	3916	TRUE
CHEBI_16410_c	pyridoxamine	C00534	CHEBI:16410	3816	TRUE	TRUE	TRUE
CHEBI_16709_c	pyridoxine	C00314	CHEBI:16709	3608	TRUE	TRUE	TRUE
CHEBI_17310_c	pyridoxal	C00250	CHEBI:17310	3549	TRUE	TRUE	TRUE
CHEBI_18034_c	4-fumarylacetoacetate	C01061	CHEBI:18034	4300	TRUE	TRUE
CHEBI_11851_c	3-methyl-2-oxobutanoate	C00141	CHEBI:11851	3441	TRUE	TRUE	TRUE
CHEBI_11851_m	3-methyl-2-oxobutanoate	C00141	CHEBI:11851	3441	TRUE	TRUE	TRUE
CHEBI_35146_c	(S)-3-methyl-2-oxopentanoate	C00671	CHEBI:35146	3940	TRUE		TRUE
CHEBI_35146_m	(S)-3-methyl-2-oxopentanoate	C00671	CHEBI:35146	3940	TRUE		TRUE
CHEBI_17879_c	4-hydroxybenzoate	C00156	CHEBI:17879	3456	TRUE	TRUE
CHEBI_17879_m	4-hydroxybenzoate	C00156	CHEBI:17879	3456	TRUE	TRUE
CHEBI_52971_c	a ubiquinone	C17568	CHEBI:52971	96023913			TRUE
CHEBI_13705_c	acetoacetate	C00164	CHEBI:13705	3464	TRUE	TRUE
CHEBI_33094_c	(S)-3-amino-2-methylpropanoate	C03284	CHEBI:33094	6143	TRUE	TRUE
CHEBI_33094_m	(S)-3-amino-2-methylpropanoate	C03284	CHEBI:33094	6143	TRUE	TRUE
CHEBI_16946_c	L-kynurenine	C00328	CHEBI:16946	3622	TRUE	TRUE	TRUE
CHEBI_30249_c	N-formyl-L-kynurenine	C02700	CHEBI:30249	5664	TRUE	TRUE	TRUE
CHEBI_15765_c	L-dopa	C00355	CHEBI:15765	3648	TRUE	TRUE
CHEBI_84529_m	2-methoxy-6-all-trans-nonaprenyl-1,4-benzoquinol		CHEBI:84529	50986247
CHEBI_81179_m	2-nonaprenyl-6-methoxyphenol	C17552	CHEBI:81179	96023897			TRUE
CHEBI_18162_m	4-hydroxy-3-all-trans-nonaprenylbenzoate	C03885	CHEBI:18162	6618	TRUE
CHEBI_174768_m	3,4-dihydroxy-5-all-trans-nonaprenylbenzoate	C17554	CHEBI:174768	96023899
CHEBI_81182_m	3-methoxy-4-hydroxy-5-all-trans-nonaprenylbenzoate	C17559	CHEBI:81182	96023904
CHEBI_84531_m	6-methoxy-3-methyl-2-all-trans-nonaprenyl-1,4-benzoquinol		CHEBI:84531	50986193
CHEBI_84423_m	3-demethylubiquinol-9		CHEBI:84423	86583403
CHEBI_27754_m	(2E)-2-methylpropenoyl-CoA	C03460	CHEBI:27754	6280	TRUE	TRUE	TRUE
CHEBI_28259_m	(S)-3-hydroxyisobutanoyl-CoA	C06000	CHEBI:28259	8274	TRUE		TRUE
CHEBI_15486_m	3-methylbut-2-enoyl-CoA	C03069	CHEBI:15486	5969	TRUE	TRUE	TRUE
CHEBI_15488_m	trans-3-methylglutaconyl-CoA	C03231	CHEBI:15488	6102	TRUE	TRUE
CHEBI_15481_m	2-methylpropanoyl-CoA	C04047	CHEBI:15481	6748		TRUE
CHEBI_15487_m	3-methylbutanoyl-CoA	C02939	CHEBI:15487	5858	TRUE	TRUE	TRUE
CHEBI_62638_m	3-hydroxy-2-methylpropanoate	C06001	CHEBI:62638	8275	TRUE	TRUE	TRUE
CHEBI_15449_m	(2S,3S)-3-hydroxy-2-methylbutanoyl-CoA	C04405	CHEBI:15449	7041	TRUE	TRUE	TRUE
CHEBI_15476_m	2-methyl-3-oxobutanoyl-CoA	C03344	CHEBI:15476	6187	TRUE	TRUE	TRUE
CHEBI_27821_m	2-methyl-3-oxopropanoate	C06002	CHEBI:27821	8276	TRUE		TRUE
CHEBI_15465_m	(R)-methylmalonyl-CoA	C01213	CHEBI:15465	4435	TRUE	TRUE	TRUE
CHEBI_15466_m	(S)-methylmalonyl-CoA	C00683	CHEBI:15466	3952	TRUE	TRUE	TRUE
CHEBI_30860_m	methylmalonate	C02170	CHEBI:30860	5245		TRUE
2E2methylbutenoylCoA_m	(2E)-2-methylbutenoyl-CoA	C04405	CHEBI:15449	7041	TRUE	TRUE	TRUE
CHEBI_90222_m	2-methylbutanoyl-CoA	C15980	CHEBI:90222	47205293	TRUE		TRUE
CHEBI_28803_c	pyridoxine 5'-phosphate	C00627	CHEBI:28803	3900	TRUE	TRUE	TRUE
CHEBI_18405_c	pyridoxal 5'-phosphate	C00018	CHEBI:18405	3320	TRUE	TRUE	TRUE
CHEBI_18335_c	pyridoxamine 5'-phosphate	C00647	CHEBI:18335	3919	TRUE	TRUE	TRUE
