# Supplementary material for: A genome-scale metabolic model of parasitic whipworm
Source: Nat Commun. 2023 Oct 31;14:6937. doi: 10.1038/s41467-023-42552-4 (PMC10618284; doi:10.1038/s41467-023-42552-4)
Supplement: Supplementary file 6 — Supplementary Data 3 [file 41467_2023_42552_MOESM6_ESM.xlsx]

## Sheet: Sheet1
Supplementary Data 3. Excretory/Secretory (E/S) products detected in T. muris (PMID: 31254203)
Metabolite name	KEGG Compound ID	ChEBI ID	Involved reactions in iTMU798	KEGG	RHEA	EC	Genes
Polar metabolites (PMID: 31254203)
Alanine	C00041	CHEBI:16977	WBPTMR0592,WBPTMR1175,WBPTMR0004,WBPTMR0064,WBPTMR0439,WBPTMR0495,WBPTMR1068,WBPTMR0003,WBPTMR0012,WBPTMR0494	R00369,R00585,R00987,R01262,R11583,R03038,R00258	RHEA:12540,RHEA:22852,RHEA:16813,RHEA:42636,RHEA:24248,RHEA:19453	2.6.1.44,6.1.1.7,3.7.1.3,2.6.1.51,2.8.1.9,2.6.1.2	TMUE_2000006281,TMUE_3000011199,TMUE_1000005386,TMUE_3000012654,TMUE_1000003241,TMUE_1000004841
Aminobutyric acid	C00334	CHEBI:16865	WBPTMR1027,WBPTMR0016,WBPTMR0013,WBPTMR0006	R00261,R01648	RHEA:17785,RHEA:23352	4.1.1.15,2.6.1.19	TMUE_2000006343,TMUE_2000008891
Aspartic acid	C00049	CHEBI:17053	WBPTMR0787,WBPTMR0952,WBPTMR0005,WBPTMR0727,WBPTMR1019,WBPTMR0037,WBPTMR0740,WBPTMR0957,WBPTMR0010,WBPTMR0011,WBPTMR0038	R01135,R05577,R01397,R04591,R00485,R00355	RHEA:21016,RHEA:19649,RHEA:15753,RHEA:20013,RHEA:21824,RHEA:22628	2.6.1.1,6.3.2.6,6.1.1.12,,3.5.1.1,3.5.1.38,6.3.4.4,2.1.3.2	TMUE_2000008754,TMUE_3000013102,TMUE_2000008193,TMUE_0000001775,TMUE_1000003707,TMUE_3000013724,TMUE_2000008962,TMUE_2000006468,TMUE_3000010929
Glutamine	C00064	CHEBI:18050	WBPTMR0014,WBPTMR0009,WBPTMR0008,WBPTMR0730,WBPTMR0443,WBPTMR1069,WBPTMR0634,WBPTMR1170,WBPTMR0788,WBPTMR0774,WBPTMR0716,WBPTMR0723,WBPTMR0007,WBPTMR0047	R00257,R01231,R01072,R01262,R04463,R00573,R00575,R00253,R00256,R00768,R00093,R03905	RHEA:13753,RHEA:17129,RHEA:18633,RHEA:16169,RHEA:13237,RHEA:24384,RHEA:14905,RHEA:11680,RHEA:15889,RHEA:26426,RHEA:17521	2.4.2.14,3.5.1.2,3.5.1.38,6.3.5.1,6.3.5.5,6.3.4.2,6.3.5.2,1.4.1.14,6.3.1.2,2.6.1.16,6.3.5.3,6.3.5.7	TMUE_2000008754,TMUE_3000012417,TMUE_2000009354,TMUE_2000008650,TMUE_3000014907,TMUE_0000000213,TMUE_2000010517,TMUE_3000014431,TMUE_2000010319,TMUE_2000010320,TMUE_2000007123,TMUE_1000005986,TMUE_0000000706,TMUE_2000008205
Methionine	C00073	CHEBI:16643	WBPTMR0145,WBPTMR0146,WBPTMR0034,WBPTMR0444,WBPTMR1048,WBPTMR0135,WBPTMR1010	R00177,R03659,R01262,R00946,R00650	RHEA:21820,RHEA:11172,RHEA:13481,RHEA:21080	2.1.1.10,2.1.1.13,2.5.1.6,6.1.1.10	TMUE_2000008732,TMUE_2000007337,TMUE_3000011406,TMUE_2000007592,TMUE_0000001119,TMUE_3000011372,TMUE_0000001870
Phenylalanine	C00079	CHEBI:17295	WBPTMR1050,WBPTMR0690,WBPTMR0052,WBPTMR0692,WBPTMR1171,WBPTMR0693,WBPTMR0689,WBPTMR0053	R07211,R03660,R01795,R00694	RHEA:19413,RHEA:25152,RHEA:20273,RHEA:30787	6.1.1.20,2.6.1.5,2.6.1.57,1.14.16.1	TMUE_3000011390,TMUE_1000005956,TMUE_1000004857,TMUE_2000008962,TMUE_2000006468,TMUE_3000010840,TMUE_3000014402
Trans-4-hydroxyproline	C01157	CHEBI:18095	WBPTMR1126,WBPTMR0848,WBPTMR0070,WBPTMR0066	R01252,R03293	RHEA:51508	1.14.11.57	TMUE_3000012445,TMUE_3000012444,TMUE_0000002334
Tryptophan	C00078	CHEBI:16828	WBPTMR1174,WBPTMR0051,WBPTMR1176,WBPTMR1045	R00678,R03664,R07213	RHEA:24080,RHEA:24536,RHEA:16709	6.1.1.2,1.13.11.11,1.13.11.52,1.14.16.4	TMUE_3000011390,TMUE_2000007088
Tyrosine	C00082	CHEBI:17895	WBPTMR1072,WBPTMR0993,WBPTMR0031,WBPTMR1180,WBPTMR0693,WBPTMR1179,WBPTMR0689,WBPTMR0033	R07212,R02918,R00736,R07211,R01795	RHEA:10220,RHEA:14345,RHEA:20273,RHEA:18201,RHEA:30787	4.1.1.25,6.1.1.1,1.14.16.2,1.14.16.1	TMUE_2000010660,TMUE_0000000410,TMUE_0000000415,TMUE_2000010666,TMUE_2000010665,TMUE_0000000416,TMUE_0000002482,TMUE_3000011626 or TMUE_1000003844,TMUE_3000011390,TMUE_1000005956,TMUE_1000004857,TMUE_1000005956
Glucosamine	C00329	CHEBI:5417	WBPTMR0027,WBPTMR1150	R01961	RHEA:10948	2.7.1.1,2.7.1.8	TMUE_3000013663,TMUE_2000008220
Pyroglutamic acid	C01879	CHEBI:18183	WBPTMR0448,WBPTMR1144	R00251	RHEA:10348	3.5.2.9	TMUE_3000011856
p-Hydroxyphenylacetic acid	C00642	NA	NA	NA	NA	NA	NA
Glycerol-2-phosphate	C02979	NA	NA	NA	NA	NA	NA
Adenine	C00147	CHEBI:16708	WBPTMR0742,WBPTMR0741,WBPTMR0713	R01561,R02557,R00190	RHEA:27742,RHEA:27642,RHEA:16609	2.4.2.1,2.4.2.7	TMUE_2000009401,TMUE_2000009188,TMUE_3000011401
Cis-aconitic acid	C00417	CHEBI:16383	WBPTMR0125,WBPTMR0122,WBPTMR0121,WBPTMR0124	R01900,R01325	RHEA:22144,RHEA:10228	NA	TMUE_0000000356,TMUE_2000007998
Citric acid	C00158	CHEBI:16947	WBPTMR0999,WBPTMR0125,WBPTMR0128,WBPTMR0126,WBPTMR0124,WBPTMR0130	R01324,R01325,R00351	RHEA:10336,RHEA:10228,RHEA:16845	4.2.1.3,2.3.3.1,2.3.3.3,2.3.3.16	TMUE_2000007998,TMUE_0000000356,TMUE_2000007814
Isocitric Acid	C00311	CHEBI:30887	WBPTMR0131,WBPTMR0122,WBPTMR0128,WBPTMR0130,WBPTMR0540,WBPTMR0127,WBPTMR0121,WBPTMR0123	R00267,R01900,R01324,R00479,R00709	RHEA:10336,RHEA:22144,RHEA:19629,RHEA:23632,RHEA:13245	1.1.1.42,4.2.1.3,4.1.3.1,1.1.1.41,1.1.1.286	TMUE_3000014942,TMUE_1000004666,TMUE_2000007998,TMUE_0000000356,TMUE_1000004667,TMUE_2000007122,TMUE_3000012610,TMUE_0000001696
Lactic acid	C00186	CHEBI:16651	WBPTMR1138,WBPTMR0517	R00703	RHEA:23444	1.1.1.27	TMUE_1000005352
Malic acid	C00149	CHEBI:30797	WBPTMR0953,WBPTMR0115,WBPTMR0964,WBPTMR0117,WBPTMR0539,WBPTMR0963,WBPTMR0954,WBPTMR0820,WBPTMR0116,WBPTMR0538,WBPTMR0114	R00472,R00342,R01082,R00216		2.3.3.9,4.2.1.2,1.1.1.37,1.1.1.299,1.1.1.40	TMUE_3000012381,TMUE_2000007740,TMUE_0000000530,TMUE_3000011916,TMUE_3000012610,TMUE_0000001488,TMUE_3000011970
Gluconic acid	C00257	CHEBI:18391	WBPTMR0688,WBPTMR1151	R01737	RHEA:19433	2.7.1.12	TMUE_3000010843
Succinic acid	C00042	CHEBI:15741	WBPTMR0970,WBPTMR1025,WBPTMR0133,WBPTMR0070,WBPTMR0118,WBPTMR0119,WBPTMR0887,WBPTMR0129,WBPTMR0002,WBPTMR0540	R03376,R01252,R00713,R00405,R00410,R02164,R00479,R00432	RHEA:51508,RHEA:16569,RHEA:13245,RHEA:40523,RHEA:17661,RHEA:13217,RHEA:25480,RHEA:22120	1.14.11.57,1.14.11.4,4.1.3.1,2.8.3.5,1.2.1.16,1.2.1.24,6.2.1.5,1.3.5.1,1.3.5.4,6.2.1.4	TMUE_3000012445,TMUE_3000012444,TMUE_0000002334,TMUE_0000000254,TMUE_3000013036,TMUE_3000013077,TMUE_0000001980,TMUE_1000003517,TMUE_3000012793,TMUE_0000000186,TMUE_0000000115,TMUE_3000011811,TMUE_0000002207,TMUE_2000008659,TMUE_3000012610,TMUE_0000001696
Tartaric acid	C00898	NA	NA	NA	NA	NA	NA
Phosphoenolpyruvate	C00074	CHEBI:18021	WBPTMR0528,WBPTMR0512,WBPTMR0524,WBPTMR0755,WBPTMR0527,WBPTMR0526,WBPTMR0515,WBPTMR0516	R00658,R00430,R00724,R00431,R00200,R01138,R00572,R00659	RHEA:10164,RHEA:30727,RHEA:56952,RHEA:56948,RHEA:10388,RHEA:18157,RHEA:56956,RHEA:30295	4.2.1.11,4.1.1.32,2.7.1.40	TMUE_1000003357,TMUE_1000005074,TMUE_1000003136,TMUE_2000009037,TMUE_0000000835
Uridine	C00299	CHEBI:16704	WBPTMR0785,WBPTMR1017,WBPTMR0810,WBPTMR0779,WBPTMR1053,WBPTMR0777,WBPTMR0783	R01878,R01876,R00968,R00964,R00963	RHEA:29359,RHEA:16069,RHEA:24388,RHEA:27650,RHEA:16825	3.5.4.5,2.4.2.2,2.4.2.3,2.7.1.48	TMUE_1000004363,TMUE_2000008088,TMUE_2000008089,TMUE_0000001909,TMUE_3000014533,TMUE_3000014507
Fructose	C00095	CHEBI:15824	WBPTMR0421,WBPTMR0425	R00802,R00760	RHEA:33795,RHEA:16125	2.7.1.1,2.7.1.4	TMUE_2000008220,TMUE_3000013663
Maltose	C01971	CHEBI:18147	WBPTMR0872,WBPTMR1021	R00028	NA	3.2.1.20	TMUE_3000011509
Xylose	C01394	NA	NA	NA	NA	NA	NA
Glycerol	C00116	CHEBI:17754	WBPTMR0854,WBPTMR0975,WBPTMR0456,WBPTMR1004,WBPTMR0455	R07328,R00847,R07293	RHEA:15245,RHEA:21644,RHEA:15937	1.1.1.2,1.1.1.71,3.1.1.79,2.7.1.30	TMUE_2000009424,TMUE_2000007034,TMUE_2000008564,TMUE_1000005662,TMUE_2000006756
Mannitol	C00392	NA	NA	NA	NA	NA	NA
Meso-erythritol	NA	NA	NA	NA	NA	NA	NA
Myo-inositol	C00137	CHEBI:17268	WBPTMR0551,WBPTMR0549,WBPTMR1052,WBPTMR0572,WBPTMR0571,WBPTMR0554,WBPTMR0574,WBPTMR0573	R01185,R01186,R01193,R01802,R01187	RHEA:16501,RHEA:11580,RHEA:27670,RHEA:30739,RHEA:30735	2.7.8.11,3.1.3.25,3.1.4.44	TMUE_0000001388,TMUE_2000008389,TMUE_3000010742,TMUE_2000009183
Ribitol	C00474	NA	NA	NA	NA	NA	NA
Sorbitol	C00794	NA	NA	NA	NA	NA	NA
Fructose-6-phosphate	C00085	CHEBI:15946	WBPTMR0514,WBPTMR0426,WBPTMR0686,WBPTMR0009,WBPTMR0518,WBPTMR0421,WBPTMR0423,WBPTMR0530,WBPTMR0687,WBPTMR0025,WBPTMR0531,WBPTMR0420	R00765,R00762,R00763,R00756,R02740,R00772,R03321,R00760,R02732,R01830,R00768,R01827	RHEA:12172,RHEA:11064,RHEA:27626,RHEA:17289,RHEA:13237,RHEA:15653,RHEA:16109,RHEA:17053,RHEA:16125,RHEA:12356	2.2.1.2,3.1.3.46,3.1.3.11,2.7.1.11,5.3.1.8,2.7.1.105,3.5.99.6,2.2.1.1,2.7.1.1,2.7.1.4,2.6.1.16	TMUE_2000007462,TMUE_1000003832,TMUE_2000008220,TMUE_3000013663,TMUE_0000002060,TMUE_3000014620,TMUE_3000012417,TMUE_0000002095,TMUE_2000008504,TMUE_0000002477,TMUE_3000014194,TMUE_3000012924,TMUE_3000011720,TMUE_1000002796,TMUE_3000011720
Galactose-6-phosphate	C01113	NA	NA	NA	NA	NA	NA
Glucose-6-phosphate	C00092	CHEBI:4170	WBPTMR0876,WBPTMR0882,WBPTMR0878,WBPTMR0532,WBPTMR0534,WBPTMR0530,WBPTMR0513,WBPTMR0507,WBPTMR0525,WBPTMR0531,WBPTMR0529,WBPTMR0682,WBPTMR0533	R00303,R00836,R00299,R02739,R02740,R00959,R01788,R00835,R05804,R03321	RHEA:16689,RHEA:18889,RHEA:17825,RHEA:16249,RHEA:44904,RHEA:23536,RHEA:15841,RHEA:11460	2.7.1.1,2.7.1.2,2.4.1.15,3.1.3.9,3.1.3.58,5.4.2.2,5.4.2.5,3.1.3.9,3.1.3.58,5.1.3.15,2.7.1.147,1.1.1.49,1.1.1.363	TMUE_2000008220,TMUE_3000013663,TMUE_2000007014,TMUE_2000007705,TMUE_2000008058,TMUE_0000000315,TMUE_2000008839,TMUE_3000014496,TMUE_0000000208,TMUE_3000014902,TMUE_1000003062
Non-polar metabolites (PMID: 31254203)
Stearic acid	C01530	CHEBI:25629	WBPTMR1011,WBPTMR0382	NA	RHEA:39807,RHEA:33615	NA	TMUE_3000012962,TMUE_0000000026,TMUE_2000007627,TMUE_3000014436,TMUE_2000006926,TMUE_3000013113,TMUE_0000002272,TMUE_2000010305,TMUE_3000013218
Tridecylic acid	NA	NA	NA	NA	NA	NA	NA
Palmitic acid	C00249	CHEBI:15756	WBPTMR0360,WBPTMR1005,WBPTMR0393,WBPTMR0314,WBPTMR0408	R01274,R01704,R01706,R01280	RHEA:30751,RHEA:41932,RHEA:16645	3.1.2.2,3.1.2.14	TMUE_3000012206,TMUE_2000008856
Docosahexaenoic acid	C06429	NA	NA	NA	NA	NA	NA
Arachidic acid	C06425	CHEBI:28822	WBPTMR1159,WBPTMR0376	NA	RHEA:46208	NA	TMUE_0000000026,TMUE_2000007627,TMUE_3000014436,TMUE_2000006926,TMUE_3000013113,TMUE_0000002272,TMUE_2000010305
Pentadecylic acid	C16537	NA	NA	NA	NA	NA	NA
Capric acid	C01571	NA	NA	NA	NA	NA	NA
Linoleic acid	C01595	NA	NA	NA	NA	NA	NA
Myristic acid	C06424	CHEBI:30807	WBPTMR0407,WBPTMR0288	NA	RHEA:51812	NA	TMUE_3000014348,TMUE_2000010676,TMUE_3000013218,TMUE_2000010330
Margaric acid	NA	NA	NA	NA	NA	NA	NA
Lauric acid	C02679	NA	NA	NA	NA	NA	NA
Oleic acid	C00712	NA	NA	NA	NA	NA	NA
Arachidonic acid	C00219	NA	NA	NA	NA	NA	NA
SCFAs (PMID: 31254203)
Propionate	C00163	CHEBI:17272	WBPTMR1157,WBPTMR0695	R00925	RHEA:20373	6.2.1.17	TMUE_2000009605
Butyrate	C00246	NA	NA	NA	NA	NA	NA
Acetate	C00033	CHEBI:30089	WBPTMR0076,WBPTMR0511,WBPTMR0462,WBPTMR0535,WBPTMR0701,WBPTMR0023,WBPTMR0692,WBPTMR0523,WBPTMR1143,WBPTMR0522,WBPTMR0536	R00669,R02059,R00710,R00235,R01026,R00711	RHEA:25294,RHEA:15941,RHEA:23176,RHEA:22936,RHEA:17561,RHEA:25298	6.2.1.1,3.5.1.25,1.2.1.3,1.2.1.4,3.5.1.16,3.1.1.7	TMUE_3000013698,TMUE_2000009606,TMUE_0000001435,TMUE_3000011694,TMUE_0000002465,TMUE_3000012587,TMUE_2000009605,TMUE_3000013059TMUE_3000011072,TMUE_2000010324,TMUE_0000001435,TMUE_0000002465TMUE_2000009606
