# Supplementary material for: A genome-scale metabolic model of parasitic whipworm
Source: Nat Commun. 2023 Oct 31;14:6937. doi: 10.1038/s41467-023-42552-4 (PMC10618284; doi:10.1038/s41467-023-42552-4)
Supplement: Supplementary file 7 — Supplementary Data 4 [file 41467_2023_42552_MOESM7_ESM.xlsx]

## Sheet: Sheet1
Supplementary Data 4. Metabolites detected in T. muris eggs (PMID:33171998 )
PMID 33171998
Metabolite name	KEGG Compound ID	ChEBI ID	Involved reactions in iTMU798	KEGG	RHEA	EC	Genes
Adenine	C00147	CHEBI:16708	WBPTMR0742,WBPTMR0741,WBPTMR0713	R01561,R02557,R00190	RHEA:27742,RHEA:27642,RHEA:16609	2.4.2.1,2.4.2.7	TMUE_2000009401,TMUE_2000009188,TMUE_3000011401
Adenosine	C00212	CHEBI:16335	WBPTMR0972,WBPTMR0734,WBPTMR0738,WBPTMR0741,WBPTMR0137,WBPTMR0764	R01560,R00183,R01561,R00185,R00192	RHEA:21708,RHEA:20824,RHEA:27642,RHEA:29375,RHEA:24408	3.5.4.4,3.3.1.1,2.7.1.20,2.4.2.1	TMUE_3000011198,TMUE_3000014306,TMUE_3000011569,TMUE_1000004178,TMUE_2000009188,TMUE_3000011401
Inosine	C00294	CHEBI:17596	WBPTMR0729,WBPTMR1007,WBPTMR0709,WBPTMR0738	R01863,R01560,R01126	RHEA:24408,RHEA:27646,RHEA:27718	3.5.4.4,3.1.3.99,2.4.2.1	TMUE_2000008210,TMUE_0000000463,TMUE_1000005800,TMUE_1000003546,TMUE_3000011198,TMUE_3000014306,TMUE_2000009188,TMUE_3000011401
l-Carnitine	C00318	CHEBI:16347	WBPTMR0976,WBPTMR0104,WBPTMR1147,WBPTMR0697,WBPTMR0098,WBPTMR0101,WBPTMR0110,WBPTMR0995,WBPTMR0099,WBPTMR0097,WBPTMR0699,WBPTMR0102,WBPTMR0111,WBPTMR0103,WBPTMR0100	R01923,R02396	RHEA:12661,RHEA:21136,RHEA:44840,RHEA:44976,RHEA:44844,RHEA:44832	2.3.1.21,2.3.1.7	TMUE_1000004398,TMUE_3000013862,TMUE_0000001682
Choline	C00114	CHEBI:15354	WBPTMR0464,WBPTMR0471,WBPTMR0470,WBPTMR1001,WBPTMR0462,WBPTMR0469,WBPTMR0481,WBPTMR0479	R01310,R01030,R01023,R01021,R01026	RHEA:16061,RHEA:14445,RHEA:12837,RHEA:18821,RHEA:17561	3.1.4.4,2.7.1.32,3.1.1.7,3.1.4.2,2.3.1.6	TMUE_3000012590,TMUE_3000011423,TMUE_1000004078,TMUE_1000004511,TMUE_3000012587,TMUE_3000011467,TMUE_2000007384,TMUE_0000001905
N(pi)-Methyl-l-histidine	C01152	NA	NA	NA	NA	NA	NA
Xanthine	C00385	CHEBI:17712	WBPTMR0767,WBPTMR0766,WBPTMR0728,WBPTMR0744,WBPTMR0712,WBPTMR0721	R01768,R01769,R02297,R02103,R02107,R02142	RHEA:10800,RHEA:16669,RHEA:24670,RHEA:27638,RHEA:21132	2.4.2.22,1.17.1.4,1.17.3.2,2.4.2.1	TMUE_3000010875,TMUE_2000010209,TMUE_2000009188,TMUE_3000011401
l-Aspartate	C00049	CHEBI:17053	WBPTMR0787,WBPTMR0952,WBPTMR0005,WBPTMR0727,WBPTMR1019,WBPTMR0037,WBPTMR0740,WBPTMR0957,WBPTMR0010,WBPTMR0011,WBPTMR0038	R01135,R05577,R01397,R04591,R00485,R00355	RHEA:21016,RHEA:19649,RHEA:15753,RHEA:20013,RHEA:21824,RHEA:22628	2.6.1.1,6.3.2.6,6.1.1.12,,3.5.1.1,3.5.1.38,6.3.4.4,2.1.3.2	TMUE_2000008754,TMUE_3000013102,TMUE_2000008193,TMUE_0000001775,TMUE_1000003707,TMUE_3000013724,TMUE_2000008962,TMUE_2000006468,TMUE_3000010929
Succinate	C00042	CHEBI:15741	WBPTMR0970,WBPTMR1025,WBPTMR0133,WBPTMR0070,WBPTMR0118,WBPTMR0119,WBPTMR0887,WBPTMR0129,WBPTMR0002,WBPTMR0540	R03376,R01252,R00713,R00405,R00410,R02164,R00479,R00432	RHEA:51508,RHEA:16569,RHEA:13245,RHEA:40523,RHEA:17661,RHEA:13217,RHEA:25480,RHEA:22120	1.14.11.57,1.14.11.4,4.1.3.1,2.8.3.5,1.2.1.16,1.2.1.24,6.2.1.5,1.3.5.1,1.3.5.4,6.2.1.4	TMUE_3000012445,TMUE_3000012444,TMUE_0000002334,TMUE_0000000254,TMUE_3000013036,TMUE_3000013077,TMUE_0000001980,TMUE_1000003517,TMUE_3000012793,TMUE_0000000186,TMUE_0000000115,TMUE_3000011811,TMUE_0000002207,TMUE_2000008659,TMUE_3000012610,TMUE_0000001696
5-Aminolevulinate	C00430	NA	NA	NA	NA	NA	NA
Adenosine 5′-monophosphate	C00020	CHEBI:16027	WBPTMR0409,WBPTMR0030,WBPTMR0900,WBPTMR0511,WBPTMR0634,WBPTMR0695,WBPTMR0054,WBPTMR0742,WBPTMR0062,WBPTMR0725,WBPTMR0723,WBPTMR0039,WBPTMR0714,WBPTMR0376,WBPTMR0029,WBPTMR0734,WBPTMR0056,WBPTMR0582,WBPTMR0407,WBPTMR0064,WBPTMR0704,WBPTMR0042,WBPTMR0034,WBPTMR0052,WBPTMR0678,WBPTMR0391,WBPTMR0048,WBPTMR0838,WBPTMR0032,WBPTMR0393,WBPTMR0382,WBPTMR0046,WBPTMR0529,WBPTMR0044,WBPTMR0060,WBPTMR0394,WBP…	R03656,R05578,R00188,R00925,R02918,R03659,R00390,R03650,R00085,R01049,R00257,R03652,R01083,R03648,R03655,R03038,R03660,R00127,R00190,R08218,R00191,R03657,R05804,R00183,R03665,R03654,R01054,R03661,R00619,R03662,R00185,R05577,R03663,R03664,R01231,R00181,R03658,R04230,R09735,R00235,R01280,R03595,R01230,R03646,R03383	RHEA:17313,RHEA:12973,RHEA:20988,RHEA:25156,RHEA:10220,RHEA:29375,RHEA:14305,RHEA:16853,RHEA:20792,RHEA:14777,RHEA:16013,RHEA:20373,RHEA:20301,RHEA:13481,RHEA:19649,RHEA:18301,RHEA:23176,RHEA:24624,RHEA:16609,RHEA:18737,RHEA:15421,RHEA:11680,RHEA:10412,RHEA:12540,RHEA:42580,RHEA:10704,RHEA:11460,RHEA:17773,RHEA:30751,RHEA:24384,RHEA:11180,RHEA:24080,RHEA:20121,RHEA:11060,RHEA:12292,RHEA:10040,RHE…	3.6.1.13,3.6.1.53,6.1.1.16,6.1.1.20,2.4.2.7,6.1.1.2,3.5.4.6,3.5.4.17,6.3.5.2,6.1.1.17,2.7.9.3,6.1.1.12,6.1.1.7,6.1.1.14,6.2.1.17,2.7.4.3,6.1.1.1,3.1.4.53,6.1.1.9,2.7.6.2,6.2.1.3,6.1.1.4,2.10.1.1,6.1.1.11,6.2.1.1,2.7.1.147,6.1.1.18,6.1.1.5,6.3.2.51,6.1.1.22,3.1.3.7,6.1.1.19,6.1.1.15,2.7.6.1,6.1.1.10,6.1.1.21,4.3.2.2,2.7.1.20,6.3.5.1,6.1.1.3,6.1.1.6	TMUE_3000013910,TMUE_3000014117,TMUE_3000010845,TMUE_3000014264,TMUE_2000009317,TMUE_3000011764,TMUE_1000003707,TMUE_2000006250,TMUE_1000005386,TMUE_2000009267,TMUE_2000007337,TMUE_2000009605,TMUE_3000012460,TMUE_2000008488,TMUE_3000014223,TMUE_2000009809,TMUE_3000010840,TMUE_1000004476,TMUE_3000012877,TMUE_0000001937,TMUE_0000002228,TMUE_2000007088,TMUE_2000007573,TMUE_3000013474,TMUE_1000005133…
Hypoxanthine	C00262	CHEBI:17368	WBPTMR0767,WBPTMR0722,WBPTMR0728,WBPTMR0711,WBPTMR0709	R01768,R01769,R01863,R02748,R01132	RHEA:27750,RHEA:24670,RHEA:27646,RHEA:17973	2.4.2.8,1.17.1.4,2.4.2.1	TMUE_3000010875,TMUE_2000010209,TMUE_2000009188,TMUE_3000011401
Lactose	C00243	CHEBI:17716	WBPTMR0431,WBPTMR1140	R01100	RHEA:10076	3.2.1.108	TMUE_2000009619
l-Glutamate	C00025	CHEBI:16015	WBPTMR0634,WBPTMR0952,WBPTMR0788,WBPTMR0966,WBPTMR1020,WBPTMR0716,WBPTMR0723,WBPTMR0007,WBPTMR0690,WBPTMR0077,WBPTMR0730,WBPTMR0143,WBPTMR0046,WBPTMR0044,WBPTMR0497,WBPTMR0014,WBPTMR0009,WBPTMR0774,WBPTMR1056,WBPTMR0447,WBPTMR0448,WBPTMR0008,WBPTMR0010,WBPTMR0142,WBPTMR0015,WBPTMR1194,WBPTMR0045,WBPTMR0069,WBPTMR0047,WBPTMR0012,WBPTMR1201,WBPTMR0144,WBPTMR0006,WBPTMR0001,WBPTMR0078,WBPTMR0068,WBP…	R04173,R00694,R05578,R00573,R02619,R04463,R00257,R03652,R00093,R05052,R00768,R00895,R00355,R00575,R00253,R00251,R01231,R01072,R00256,R00894,R01214,R03905,R01090,R00261,R00239,R00248,R00258,R00243,R01648,R04188,R02199,R00667	RHEA:15889,RHEA:21824,RHEA:14329,RHEA:13753,RHEA:10348,RHEA:17129,RHEA:17441,RHEA:11680,RHEA:31235,RHEA:13237,RHEA:18633,RHEA:24384,RHEA:25152,RHEA:20121,RHEA:13285,RHEA:14905,RHEA:26426,RHEA:23540,RHEA:16169,RHEA:15133,RHEA:23352,RHEA:18321,RHEA:17521,RHEA:11612,RHEA:14877,RHEA:13993,RHEA:17785,RHEA:24801,RHEA:24813,RHEA:19453,RHEA:25160	2.6.1.1,2.6.1.16,3.5.1.2,3.5.1.38,6.3.5.3,6.3.5.2,6.1.1.17,6.3.5.5,2.4.2.14,2.6.1.52,6.1.1.18,2.6.1.23,3.5.2.9,2.6.1.5,2.6.1.57,1.4.1.14,6.3.1.2,2.6.1.3,6.3.4.2,6.3.2.2,6.3.5.1,4.1.1.15,2.6.1.2,2.6.1.19,2.6.1.6,2.6.1.42,2.6.1.13,1.4.1.2,1.4.1.3,2.6.1.22,1.4.1.3,1.4.1.4,2.6.1.42,2.7.2.11,6.3.5.7	TMUE_2000008754,TMUE_2000007123,TMUE_2000009354,TMUE_3000014431,TMUE_2000010319,TMUE_2000010320,TMUE_3000011856,TMUE_3000014907,TMUE_0000000213,TMUE_1000005986,TMUE_0000000706,TMUE_3000012417,TMUE_2000006468,TMUE_2000009267,TMUE_1000003071,TMUE_3000014850,TMUE_2000008962,TMUE_2000006468,TMUE_1000005262,TMUE_2000008650,TMUE_2000010517,TMUE_2000010672,TMUE_2000006343,TMUE_1000004841,TMUE_0000002227…
l-Methionine	C00073	CHEBI:16643	WBPTMR0145,WBPTMR0146,WBPTMR0034,WBPTMR0444,WBPTMR1048,WBPTMR0135,WBPTMR1010	R00177,R03659,R01262,R00946,R00650	RHEA:21820,RHEA:11172,RHEA:13481,RHEA:21080	2.1.1.10,2.1.1.13,2.5.1.6,6.1.1.10	TMUE_2000008732,TMUE_2000007337,TMUE_3000011406,TMUE_2000007592,TMUE_0000001119,TMUE_3000011372,TMUE_0000001870
l-Histidine	C00135	CHEBI:15971	WBPTMR1043,WBPTMR0977,WBPTMR0054,WBPTMR0055	R03655	RHEA:17313	6.1.1.21	TMUE_2000007573
4-Hydroxybenzoate	C00156	CHEBI:17879	WBPTMR1114,WBPTMR1113,WBPTMR1183	R07273	RHEA:17709	2.5.1.39	TMUE_2000006714
l-Tyrosine	C00082	CHEBI:17895	WBPTMR1072,WBPTMR0993,WBPTMR0031,WBPTMR1180,WBPTMR0693,WBPTMR1179,WBPTMR0689,WBPTMR0033	R07212,R02918,R00736,R07211,R01795	RHEA:10220,RHEA:14345,RHEA:20273,RHEA:18201,RHEA:30787	4.1.1.25,6.1.1.1,1.14.16.2,1.14.16.1	TMUE_2000010660,TMUE_0000000410,TMUE_0000000415,TMUE_2000010666,TMUE_2000010665,TMUE_0000000416,TMUE_0000002482,TMUE_3000011626 or TMUE_1000003844,TMUE_3000011390,TMUE_1000005956,TMUE_1000004857,TMUE_1000005956
Deoxyadenosine	C00559	CHEBI:17256	WBPTMR0726,WBPTMR0737,WBPTMR0713,WBPTMR1099	R02088,R02557,R02556	RHEA:28190,RHEA:27742,RHEA:29371	3.5.4.4,2.4.2.1	TMUE_3000011198,TMUE_3000014306,TMUE_2000009188,TMUE_3000011401
D-Glucose 6-phosphate	C00092	CHEBI:4170	WBPTMR0876,WBPTMR0882,WBPTMR0878,WBPTMR0532,WBPTMR0534,WBPTMR0530,WBPTMR0513,WBPTMR0507,WBPTMR0525,WBPTMR0531,WBPTMR0529,WBPTMR0682,WBPTMR0533	R00303,R00836,R00299,R02739,R02740,R00959,R01788,R00835,R05804,R03321	RHEA:16689,RHEA:18889,RHEA:17825,RHEA:16249,RHEA:44904,RHEA:23536,RHEA:15841,RHEA:11460	2.7.1.1,2.7.1.2,2.4.1.15,3.1.3.9,3.1.3.58,5.4.2.2,5.4.2.5,3.1.3.9,3.1.3.58,5.1.3.15,2.7.1.147,1.1.1.49,1.1.1.363	TMUE_2000008220,TMUE_3000013663,TMUE_2000007014,TMUE_2000007705,TMUE_2000008058,TMUE_0000000315,TMUE_2000008839,TMUE_3000014496,TMUE_0000000208,TMUE_3000014902,TMUE_1000003062
l-Pipecolate	C00408	NA	NA	NA	NA	NA	NA
Mannitol	C00392	NA	NA	NA	NA	NA	NA
l-2-Aminoadipate	C00956	NA	NA	NA	NA	NA	NA
3’,5’-Cyclic AMP	C00575	CHEBI:17489	WBPTMR0760,WBPTMR0704	R00191,R00089	RHEA:25277,RHEA:15389	4.6.1.1,3.1.4.53	TMUE_3000013474,TMUE_0000001251,TMUE_2000007288
N-Acetylputrescine	C02714	NA	NA	NA	NA	NA	NA
Thymine	C00178	CHEBI:17821	WBPTMR0795,WBPTMR0847	R01570	RHEA:16037	2.4.2.2,2.4.2.4	TMUE_3000013821,TMUE_1000004881,TMUE_3000011401,TMUE_2000009188
l-Leucine	C00123	CHEBI:15603	WBPTMR0979,WBPTMR0058,WBPTMR1049,WBPTMR1008,WBPTMR1194,WBPTMR0059	R03657,R01090	RHEA:11688,RHEA:18321	6.1.1.4,2.6.1.6,2.6.1.42	TMUE_2000010451,TMUE_1000003622,TMUE_2000009182
Urocanate	C00785	NA	NA	NA	NA	NA	NA
Azelaic acid	C08261	NA	NA	NA	NA	NA	NA
Maleic acid	C01384	NA	NA	NA	NA	NA	NA
D-Glycerate	C00258	CHEBI:16659	WBPTMR0458,WBPTMR0503	R00538	RHEA:16185	1.2.1.3,1.2.1.5	TMUE_3000013698,TMUE_0000001435,TMUE_0000002465,TMUE_2000009606
l-Citrulline	C00327	NA	NA	NA	NA	NA	NA
l-Proline	C00148	CHEBI:17203	WBPTMR0982,WBPTMR0030,WBPTMR1014,WBPTMR0070,WBPTMR0071,WBPTMR0075,WBPTMR0041	R01252,R03661,R01251	RHEA:51508,RHEA:14305,RHEA:14109	6.1.1.15,1.14.11.57,1.5.1.2	TMUE_3000012445,TMUE_3000012444,TMUE_0000002334,TMUE_2000007967,TMUE_3000010758
l-Serine	C00065	CHEBI:17115	WBPTMR0029,WBPTMR0035,WBPTMR0492,WBPTMR0499,WBPTMR0495,WBPTMR0481,WBPTMR1071,WBPTMR0446,WBPTMR0491,WBPTMR0501,WBPTMR0500,WBPTMR0859,WBPTMR0986,WBPTMR0502,WBPTMR0494,WBPTMR0493,WBPTMR0036	R00588,R01290,R00585,R00220,R01281,R01262,R03662,R00945,R00582,R08218	RHEA:12292,RHEA:42580,RHEA:19125,RHEA:15481,RHEA:10112,RHEA:22852,RHEA:21208,RHEA:14761,RHEA:19169	4.2.1.22,2.6.1.51,2.6.1.45,2.3.1.50,2.1.2.1,3.1.3.3,4.3.1.17,6.1.1.11	TMUE_3000013233,TMUE_2000006236,TMUE_3000012853,TMUE_1000003964,TMUE_3000011584,TMUE_3000014264,TMUE_2000009317,TMUE_3000011764,TMUE_2000010146,TMUE_3000012821,TMUE_0000000715,TMUE_3000011199,TMUE_3000014264,TMUE_3000012821
l-Threonine	C00188	CHEBI:16857	WBPTMR1044,WBPTMR0506,WBPTMR1134,WBPTMR0056,WBPTMR0496,WBPTMR0057	R00996,R03663,R01465	RHEA:22108,RHEA:24624,RHEA:13161	6.1.1.3,4.3.1.19,1.1.1.103	TMUE_3000013727,TMUE_2000006320,TMUE_1000005231
l-Tryptophan	C00078	CHEBI:16828	WBPTMR0051,WBPTMR1174,WBPTMR1176,WBPTMR1045	R03664,R00678,R07213	RHEA:24536,RHEA:16709,RHEA:24080	1.13.11.11,1.13.11.52,1.14.16.4,6.1.1.2	TMUE_3000011390,TMUE_2000007088
l-Valine	C00183	CHEBI:16414	WBPTMR0980,WBPTMR1018,WBPTMR0032,WBPTMR1200	R03665,R01214	RHEA:10704,RHEA:24813	6.1.1.9,2.6.1.42	TMUE_3000013277,TMUE_3000011664,TMUE_2000009182
N6,N6,N6-Trimethyl-l-lysine	C03793	CHEBI:61961	WBPTMR0094,WBPTMR0157	R04313	NA	3.4.-.-,	TMUE_2000007163
Pyridoxal	C00250	CHEBI:17310	WBPTMR1218,WBPTMR1215,WBPTMR1065	R01710,R00174	RHEA:30775,RHEA:10224	2.7.1.35	TMUE_1000002871
4-Trimethylammoniobutanoate	C01181	NA	NA	NA	NA	NA	NA
