# Supplementary material for: A genome-scale metabolic model of parasitic whipworm
Source: Nat Commun. 2023 Oct 31;14:6937. doi: 10.1038/s41467-023-42552-4 (PMC10618284; doi:10.1038/s41467-023-42552-4)
Supplement: Supplementary file 8 — Supplementary Data 5 [file 41467_2023_42552_MOESM8_ESM.xlsx]

## Sheet: Sheet1
Supplementary Data 5. iTMU798 essential genes, their orthologs in C. elegans and B. malayi & their essentiality in iCEL1314, Worm1 and iDC625
T.muris Gene Name	Gene expression-average (TPM) L1_24hr(n=6) (PMID:35365634)	Gene expression-average (TPM) L2(n=1)|L3(n=3)|Adult(n=7)	C. elegans ortholog	iCEL1314 essentiality	C. elegans ortholog	Worm1 essentiality	OGEE Essentiality (C. elegans)	B. malayi ortholog	iDC625 essentiality
TMUE_2000009715	4.87	13.88|5.96|6.81	WBGene00013680	TRUE	rpom-1	TRUE		Bm755
TMUE_2000009446	5.11	50.73|30.49|26.97	WBGene00008781	TRUE	rpoa-2	TRUE		Bm11209
TMUE_0000001951	19	3.23|1.35|1.27	WBGene00016140	TRUE	rpb-2	TRUE	Essential	Bm2403a
TMUE_2000009066	34.13	36.1|29.36|18.29	WBGene00009284		gldr-2			Bm975
TMUE_3000013771	38.79	50.56|27.28|20.87	WBGene00008379		secs-1			Bm14816a
TMUE_2000009809	237.66	154.12|124.08|135.52	WBGene00012867		seld-1			Bm6562b
TMUE_3000011872	15.55	49.13|30.32|39.54	WBGene00000123	TRUE	ama-1	TRUE		Bm3864
TMUE_2000006822	31.37	50.3|27.31|26.99	WBGene00015162	TRUE	algn-11			Bm1776b
TMUE_3000013290	1.21	0.89|0.69|0.54	no_cel_ortholog		no_cel_ortholog			no_bma_ortholog
TMUE_1000003936	0.44	9.26|7.09|17.16	WBGene00013041		pstk-1			Bm6695a
TMUE_1000005892	10.15	15.62|7.52|7.65	WBGene00017282	TRUE	algn-2		Essential	Bm3222
TMUE_2000009555	43.77	71.98|42.38|36.26	WBGene00003499,WBGene00019082,WBGene00014124,WBGene00019628,WBGene00011131,WBGene00020345,WBGene00021338		mut-2,pup-3,usip-1,pup-2,R07H5.11,T08B2.4,Y34F4.3	TRUE		no_bma_ortholog
TMUE_2000008014	0.18	0.46|0.88|139.53	WBGene00011644		T09B9.3			no_bma_ortholog
TMUE_1000004856	4.17	75.3|55.16|28.21	WBGene00001637		gly-12			Bm4203
TMUE_1000004377	6.74	23.83|15.92|15.41	no_cel_ortholog		no_cel_ortholog			no_bma_ortholog
TMUE_2000010573	50.09	124.87|102.4|87.19	WBGene00018682		aagr-4			Bm4256
TMUE_2000009231	32.51	66.43|36.59|27.8	WBGene00007102		B0024.13			Bm1683
TMUE_3000011615	8.72	1.25|0.98|0.86	no_cel_ortholog		no_cel_ortholog			no_bma_ortholog
TMUE_3000012131	8.03	1.12|0.42|0.62	WBGene00016140	TRUE	rpb-2	TRUE	Essential	Bm2403a
TMUE_2000010623	NA	0.32|0.04|0.36	WBGene00013362	TRUE	algn-7			Bm6942
TMUE_0000001785	0	0.65|0.09|0.1	WBGene00013680	TRUE	rpom-1	TRUE		Bm755
TMUE_1000005501	0.66	16.68|36.54|2.66	WBGene00017282	TRUE	algn-2		Essential	Bm3222
TMUE_2000010681	15.9	30.75|16.86|23.0	WBGene00004411	TRUE	rpc-1	TRUE		Bm13684
TMUE_1000003914	4.52	14.23|10.12|11.94	WBGene00044233		dolk-1			Bm6885
TMUE_0000001459	4.07	0.37|0.18|0.33	WBGene00014115	TRUE	gld-4			Bm7570
TMUE_1000003373	8.24	0.99|0.31|0.83	WBGene00014115	TRUE	gld-4			Bm7570
TMUE_0000001952	13.64	1.41|0.62|0.48	no_cel_ortholog		no_cel_ortholog			no_bma_ortholog
TMUE_0000002447	0	0.88|1.02|0.47	WBGene00012999	TRUE	rpoa-1	TRUE		Bm6654
TMUE_3000014287	38.08	61.69|38.5|37.47	WBGene00009006		F21D5.1		Essential	Bm13954a
TMUE_2000010392	123.23	139.22|65.3|51.84	WBGene00013024,WBGene00009057	TRUE	cept-2,cept-1			Bm13995
TMUE_3000013098	0	0.0|1.21|13.61	no_cel_ortholog		no_cel_ortholog			no_bma_ortholog
TMUE_1000004704	0.31	0.91|1.13|8.35	no_cel_ortholog		no_cel_ortholog			no_bma_ortholog
TMUE_3000013245	30.32	41.93|18.02|19.54	WBGene00018721		polh-1			Bm4281
TMUE_1000003738	2.67	35.05|22.53|21.36	WBGene00012936		pola-1		Essential	Bm8339
TMUE_3000011410	14.7	27.18|17.12|17.84	WBGene00007965		C36A4.4			Bm2622	TRUE
TMUE_2000007134	23.46	27.0|12.69|16.99	no_cel_ortholog		no_cel_ortholog			no_bma_ortholog
TMUE_1000004834	6.64	28.11|13.05|10.36	WBGene00010720	TRUE	algn-3			Bm4956a
TMUE_3000013625	0.14	27.23|13.09|20.27	WBGene00017237		pole-2			Bm3181a
TMUE_1000005205	3.1	10.89|8.45|7.36	WBGene00001002		div-1			Bm12036b
TMUE_2000009701	2.16	18.08|10.87|14.28	WBGene00009368		pole-1		Essential	Bm3809
TMUE_2000008159	3.15	41.33|18.18|31.94	WBGene00008645		F10C2.4			Bm13796
TMUE_2000006800	0.68	17.92|8.41|13.24	no_cel_ortholog		no_cel_ortholog			Bm6150
TMUE_3000013241	13.55	17.86|9.78|13.21	WBGene00004181		pri-2		Essential	Bm6140
TMUE_1000002577	11.48	19.05|13.87|17.39	WBGene00007435	TRUE	algn-6			Bm13957
TMUE_2000009183	74.24	25.77|22.46|14.56	WBGene00014205		metl-6			Bm7613
TMUE_2000006658	5.97	20.85|51.54|8.21	WBGene00017282	TRUE	algn-2		Essential	Bm3222
TMUE_2000009895	7	30.16|23.82|23.78	WBGene00017696		polk-1			Bm3508
TMUE_3000012426	6.15	76.0|29.87|54.74	WBGene00012020		gyg-2			no_bma_ortholog
TMUE_2000006729	5.69	17.04|9.09|13.3	WBGene00021344		rev-3			Bm6377a
TMUE_1000005595	6.7	25.38|24.28|12.94	WBGene00008258		mans-2			Bm3042b
TMUE_3000012033	9.41	61.38|46.06|51.59	WBGene00001508	TRUE	fut-8			Bm2138
TMUE_2000006731	5.7	30.06|17.76|40.46	no_cel_ortholog		no_cel_ortholog			no_bma_ortholog
TMUE_3000013695	32.96	50.93|27.79|46.75	WBGene00016384	TRUE	cdgs-1	TRUE		Bm12416a
TMUE_1000004167	4.78	52.76|32.83|34.77	WBGene00010284	TRUE	aman-2			Bm4567
TMUE_2000006357	6.15	50.8|33.26|20.65	WBGene00004180,WBGene00020761		pri-1,T24C4.5		Essential	Bm13991c
TMUE_1000005254	4.27	19.26|10.53|16.15	WBGene00013258		polg-1			Bm16940
TMUE_3000014515	7.49	80.91|40.04|34.05	WBGene00011409		T04A8.7			Bm5528
TMUE_2000007986	2.02	4.15|1.8|3.09	WBGene00021905		helq-1			Bm6840
TMUE_3000012174	18.68	37.2|24.33|53.9	WBGene00001649		gob-1			Bm4641
TMUE_3000012580	24.8	39.41|20.48|13.24	WBGene00004181		pri-2		Essential	Bm6140
TMUE_2000008847	40.89	45.61|31.62|34.33	no_cel_ortholog		no_cel_ortholog			Bm13328
TMUE_1000002882	0.15	13.29|3.97|7.12	WBGene00000497		chs-2			Bm9737a
TMUE_3000014105	70.72	81.16|69.01|43.8	WBGene00011391		mrps-12			Bm13900
TMUE_3000014264	67.63	171.47|122.63|69.67	WBGene00005663	TRUE	sars-1	TRUE	Essential	Bm2816
TMUE_2000007967	21.3	55.54|30.27|23.97	WBGene00004190	TRUE	pars-2			Bm6054
TMUE_2000007286	43.65	105.03|56.3|59.5	WBGene00021534	TRUE	mvk-1			Bm6529a
TMUE_2000010236	37.76	69.44|33.56|31.79	WBGene00019460	TRUE	idi-1			Bm13665	TRUE
TMUE_2000007337	12.14	118.9|98.61|85.98	WBGene00003415		mars-1	TRUE	Essential	Bm4545
TMUE_1000005253	88.39	63.16|45.49|61.86	WBGene00020115		mboa-6			Bm5438
TMUE_1000003306	13.27	42.79|15.26|14.15	WBGene00012984	TRUE	Y48B6A.13			Bm13990b
TMUE_1000003707	34.82	101.55|64.38|26.47	WBGene00001094	TRUE	dars-1	TRUE	Essential	Bm13741
TMUE_3000013910	50.08	151.96|166.51|328.36	no_cel_ortholog		no_cel_ortholog			Bm9070	TRUE
TMUE_3000010929	2.73	5.67|3.73|8.39	WBGene00001095	TRUE	dars-2			Bm15491
TMUE_2000006250	55.62	153.41|115.14|73.07	WBGene00001744	TRUE	gars-1	TRUE		Bm5713a
TMUE_2000009334	20.01	37.11|30.62|41.38	WBGene00011058	TRUE	fdps-1		Essential	Bm5248a
TMUE_3000012460	30.86	114.7|87.78|50.95	WBGene00000800	TRUE	cars-1	TRUE		Bm12638,Bm7867
TMUE_2000009267	30.38	109.12|85.84|66.76	WBGene00001337	TRUE	ears-1	TRUE	Essential	Bm5875a
TMUE_0000002227	41.2	0.13|0.1|0.09	WBGene00001338	TRUE	ears-2			Bm14742a,Bm347
TMUE_3000014850	25.71	88.71|52.59|71.36	WBGene00001336	TRUE	qars-1	TRUE		Bm13816
TMUE_2000008205	15.55	33.27|15.52|13.58	WBGene00016524	TRUE	C39B5.6			Bm2668,Bm1454a
TMUE_2000007606	0	0.18|0.12|0.84	WBGene00015186		misc-1			Bm1806
TMUE_1000004597	25.38	124.32|67.42|29.52	WBGene00003815	TRUE	nars-1	TRUE		Bm9833a,Bm11983,Bm17689,Bm749,Bm3517,Bm7700,Bm12796
TMUE_2000007565	7.42	11.68|5.82|5.77	WBGene00013447	TRUE	nars-2			Bm6985
TMUE_2000006208	17.53	122.78|74.75|61.78	WBGene00004679	TRUE	rars-1	TRUE	Essential	Bm3629a
TMUE_2000010565	25.67	77.97|53.37|46.63	WBGene00001674		gpa-12			Bm3442a
TMUE_2000006331	6.05	17.94|9.55|20.36	WBGene00020422		T10F2.2			Bm5714a
TMUE_2000007088	246.72	27.95|16.63|13.55	WBGene00006945	TRUE	wars-1	TRUE	Essential	Bm7157
TMUE_3000014499	45.85	44.14|30.49|28.24	WBGene00016583		tag-335		Essential	Bm13831
TMUE_3000014686	37.9	126.05|93.69|97.01	WBGene00000266,WBGene00010166		bre-1,gmd-2			Bm2907a
TMUE_3000010840	28.34	99.45|67.47|51.63	WBGene00001497	TRUE	fars-1	TRUE	Essential	Bm10312b
TMUE_3000014402	69.85	167.48|114.12|78.46	WBGene00013361	TRUE	fars-2			Bm13983
TMUE_2000007573	52.34	110.44|83.25|52.69	WBGene00002001	TRUE	hars-1	TRUE	Essential	Bm13923a
TMUE_3000013727	46.46	61.1|47.42|25.65	WBGene00006617	TRUE	tars-1	TRUE		Bm13878
TMUE_3000011601	27.02	16.18|8.66|8.68	WBGene00019813	TRUE	ger-1			Bm5169b
TMUE_2000010451	30.1	90.38|55.65|40.15	WBGene00003073	TRUE	lars-1	TRUE	Essential	Bm5408
TMUE_1000003622	3.27	19.08|9.82|16.02	WBGene00003074	TRUE	lars-2		Essential	Bm7489a
TMUE_3000014274	25.84	63.53|46.5|27.31	WBGene00002152	TRUE	iars-1	TRUE	Essential	Bm13726
TMUE_1000003660	6.11	18.48|11.74|10.38	WBGene00002153	TRUE	iars-2			Bm2357a
TMUE_3000014117	28.69	182.75|100.74|77.14	WBGene00002238	TRUE	kars-1	TRUE	Essential	Bm13920
TMUE_1000005386	9.76	64.89|46.67|26.52	WBGene00000197	TRUE	aars-2	TRUE	Essential	Bm13678a
TMUE_3000012660	4.83	0.41|0.24|0.06	WBGene00000501		cho-1			Bm2834a
TMUE_3000013276	9.6	45.17|22.02|27.47	WBGene00022629	TRUE	algn-12			Bm7406
TMUE_3000013500	64.56	22.5|18.45|16.77	WBGene00015553		trxr-1			Bm2025a
TMUE_1000003542	23.29	43.25|30.69|26.03	WBGene00007556	TRUE	algn-9			Bm2182a
TMUE_2000008660	25.78	82.05|63.13|46.79	WBGene00008775	TRUE	mogs-1			Bm3361
TMUE_3000013704	3.26	62.07|50.72|52.95	WBGene00011193		algn-13			Bm14052
TMUE_3000014314	21.23	79.87|53.46|77.14	WBGene00013881		mans-4			no_bma_ortholog
