# Supplementary material for: A genome-scale metabolic model of parasitic whipworm
Source: Nat Commun. 2023 Oct 31;14:6937. doi: 10.1038/s41467-023-42552-4 (PMC10618284; doi:10.1038/s41467-023-42552-4)
Supplement: Supplementary file 9 — Supplementary Data 6 [file 41467_2023_42552_MOESM9_ESM.xlsx]

## Sheet: Sheet1
Supplementary Data 6: Essential genes predicted from iTMU798 as a result of performing the single_gene_deletion function of cobrapy
GeneName	GeneID	UniProtID	ProteinName	ECnumber
TMUE_3000014287	WBGene00291682	A0A5S6R505	phosphoacetylglucosamine mutase (EC 5.4.2.3) (Acetylglucosamine phosphomutase) (N-acetylglucosamine-phosphate mutase)	5.4.2.3
TMUE_3000011410	WBGene00302794	A0A5S6QVY2	UDP-N-acetylglucosamine pyrophosphorylase	2.7.7.23
TMUE_1000002882	WBGene00287435	A0A5S6Q7D9	chitin synthase (EC 2.4.1.16)	2.4.1.16
TMUE_3000014264	WBGene00291642	A0A5S6R4M6	serine--tRNA ligase (EC 6.1.1.11) (Seryl-tRNA synthetase)	6.1.1.11
TMUE_2000007967	WBGene00294455	A0A5S6QM76	Prolyl-tRNA synthetase	6.1.1.15
TMUE_2000007337	WBGene00299860	A0A5S6QKB4	Methionine--tRNA ligase, cytoplasmic (EC 6.1.1.10) (Methionyl-tRNA synthetase)	6.1.1.10
TMUE_1000003707	WBGene00287724	A0A5S6Q9S2	Aspartate--tRNA ligase, cytoplasmic (EC 6.1.1.12) (Aspartyl-tRNA synthetase)	6.1.1.12
TMUE_3000010929	WBGene00285141	A0A5S6QUW8	AA_TRNA_LIGASE_II domain-containing protein	6.1.1.12
TMUE_2000006250	WBGene00292623	A0A5S6QGJ2	Glycine--tRNA ligase (EC 6.1.1.14) (Diadenosine tetraphosphate synthetase)	6.1.1.14
TMUE_3000012460	WBGene00290597	A0A5S6QYX7	cysteine--tRNA ligase (EC 6.1.1.16) (Cysteinyl-tRNA synthetase)	6.1.1.16
TMUE_2000009267	WBGene00287224	A0A5S6QQU9	Prolyl-tRNA synthetase	6.1.1.17
TMUE_0000002227	WBGene00298079	A0A5S6R1U0	Probable glutamate--tRNA ligase, mitochondrial (EC 6.1.1.17) (Glutamyl-tRNA synthetase)	6.1.1.17
TMUE_3000014850	WBGene00302959	A0A5S6R5Q4	glutamine--tRNA ligase (EC 6.1.1.18) (Glutaminyl-tRNA synthetase)	6.1.1.18
TMUE_2000008205	WBGene00288920	A0A5S6QLX1	Glutamyl-tRNA(Gln) amidotransferase subunit B, mitochondrial (Glu-AdT subunit B) (EC 6.3.5.-)	6.3.5.7
TMUE_1000004597	WBGene00294502	A0A5S6QCE2	asparagine--tRNA ligase (EC 6.1.1.22)	6.1.1.22
TMUE_2000007565	WBGene00294393	A0A5S6QK57	asparagine--tRNA ligase (EC 6.1.1.22)	6.1.1.22
TMUE_2000006208	WBGene00293272	A0A5S6QG71	arginine--tRNA ligase (EC 6.1.1.19) (Arginyl-tRNA synthetase)	6.1.1.19
TMUE_2000007088	WBGene00288231	A0A5S6QIQ9	tryptophan--tRNA ligase (EC 6.1.1.2) (Tryptophanyl-tRNA synthetase)	6.1.1.2
TMUE_3000010840	WBGene00287075	A0A5S6QUD4	Phenylalanine--tRNA ligase alpha subunit (EC 6.1.1.20) (Phenylalanyl-tRNA synthetase alpha subunit)	6.1.1.20
TMUE_3000014402	WBGene00290034	A0A5S6R5B5	Sulfhydryl oxidase (EC 1.8.3.2)	1.8.3.2
TMUE_2000007573	WBGene00294466	A0A5S6QK44	histidine--tRNA ligase (EC 6.1.1.21)	6.1.1.21
TMUE_3000013727	WBGene00295401	A0A5S6R3H4	threonine--tRNA ligase (EC 6.1.1.3) (Threonyl-tRNA synthetase)	6.1.1.3
TMUE_2000010451	WBGene00293135	A0A5S6QSV5	leucine--tRNA ligase (EC 6.1.1.4) (Leucyl-tRNA synthetase)	6.1.1.4
TMUE_1000003622	WBGene00288573	A0A5S6Q9J2	leucine--tRNA ligase (EC 6.1.1.4) (Leucyl-tRNA synthetase)	6.1.1.4
TMUE_3000014274	WBGene00291660	A0A5S6R4N6	isoleucine--tRNA ligase (EC 6.1.1.5) (Isoleucyl-tRNA synthetase)	6.1.1.5
TMUE_1000003660	WBGene00289638	A0A5S6Q9A5	isoleucine--tRNA ligase (EC 6.1.1.5) (Isoleucyl-tRNA synthetase)	6.1.1.5
TMUE_3000014117	WBGene00289143	A0A5S6R4K0	Lysine--tRNA ligase (EC 6.1.1.6) (Lysyl-tRNA synthetase)	6.1.1.6
TMUE_1000005386	WBGene00289603	A0A5S6QDE3	Alanine--tRNA ligase (EC 6.1.1.7)	6.1.1.7
TMUE_2000009715	WBGene00300708	A0A5S6QR56	DNA-directed RNA polymerase (EC 2.7.7.6)	2.7.7.6
TMUE_2000009446	WBGene00291437	A0A5S6QQ32	DNA-directed RNA polymerase subunit beta (EC 2.7.7.6)	2.7.7.6
TMUE_0000001951	WBGene00297814	A0A5S6Q3Y6	DNA-directed RNA polymerase subunit beta (EC 2.7.7.6)	2.7.7.6
TMUE_2000009066	WBGene00293960	A0A5S6QNY8	PAP-associated domain-containing protein	2.7.7.6
TMUE_3000011872	WBGene00301417	A0A5S6QY84	DNA-directed RNA polymerase subunit (EC 2.7.7.6)	2.7.7.6
TMUE_3000013290	WBGene00301828	A0A5S6R1C0	DNA-directed RNA polymerase subunit (EC 2.7.7.6)	2.7.7.6
TMUE_2000009555	WBGene00286988	A0A5S6QQP7	RNA_pol_L_2 domain-containing protein	2.7.7.6
TMUE_1000004377	WBGene00288188	A0A5S6QBN2	DNA-directed RNA polymerase subunit beta (EC 2.7.7.6)	2.7.7.6
TMUE_3000011615	WBGene00290252	A0A5S6QWJ4	DNA-directed RNA polymerase subunit (EC 2.7.7.6)	2.7.7.6
TMUE_3000012131	WBGene00291639	A0A5S6QXK6	DNA-directed RNA polymerase subunit beta (EC 2.7.7.6)	2.7.7.6
TMUE_0000001785	WBGene00288270	A0A5S6Q3H1	DNA-directed RNA polymerase (EC 2.7.7.6)	2.7.7.6
TMUE_2000010681	WBGene00289488	A0A5S6QTH3	DNA-directed RNA polymerase subunit (EC 2.7.7.6)	2.7.7.6
TMUE_0000001459	WBGene00297353	A0A5S6Q2S1	PAP-associated domain-containing protein	2.7.7.6
TMUE_1000003373	WBGene00285351	A0A5S6Q2S1	PAP-associated domain-containing protein	2.7.7.6
TMUE_0000001952	WBGene00297815	A0A5S6Q4R7	DNA-directed RNA polymerase (EC 2.7.7.6)	2.7.7.6
TMUE_0000002447	WBGene00298287	A0A5S6Q651	DNA-directed RNA polymerase (EC 2.7.7.6)	2.7.7.6
TMUE_3000013098	WBGene00285162	A0A5S6R102	PAP-associated domain-containing protein	2.7.7.6
TMUE_1000004704	WBGene00293597	A0A5S6QBX4	PAP-associated domain-containing protein	2.7.7.6
TMUE_3000013245	WBGene00287309	A0A5S6R178	UmuC domain-containing protein	2.7.7.7
TMUE_1000003738	WBGene00290788	A0A5S6Q974	DNA polymerase (EC 2.7.7.7)	2.7.7.7
TMUE_2000007134	WBGene00286943	A0A5S6QJ12	DNA polymerase (EC 2.7.7.7)	2.7.7.7
TMUE_3000013625	WBGene00288843	A0A5S6R2B9	DNA polymerase epsilon subunit (DNA polymerase II subunit 2)	2.7.7.7
TMUE_1000005205	WBGene00285207	A0A5S6QDP3	DNA polymerase alpha subunit B	2.7.7.7
TMUE_2000009701	WBGene00290619	A0A5S6QQT3	DNA polymerase epsilon catalytic subunit (EC 2.7.7.7)	2.7.7.7
TMUE_2000008159	WBGene00289070	A0A5S6QLW7	DNA polymerase (EC 2.7.7.7)	2.7.7.7
TMUE_2000006800	WBGene00286238	A0A5S6QI27	DNA-directed DNA polymerase (EC 2.7.7.7)	2.7.7.7
TMUE_3000013241	WBGene00287315	A0A5S6R0R1	DNA primase large subunit	2.7.7.7
TMUE_2000009895	WBGene00290871	A0A5S6QRN4	DNA polymerase kappa (EC 2.7.7.7)	2.7.7.7
TMUE_2000006729	WBGene00292855	A0A5S6QHR3	DNA_pol_B_exo1 domain-containing protein	2.7.7.7
TMUE_2000006731	WBGene00302611	A0A5S6QH45	DNA polymerase (EC 2.7.7.7)	2.7.7.7
TMUE_2000006357	WBGene00293162	A0A5S6QHM1	DNA primase (EC 2.7.7.-)	2.7.7.7
TMUE_1000005254	WBGene00287874	A0A5S6QDJ7	DNA-directed DNA polymerase (EC 2.7.7.7) (Mitochondrial DNA polymerase catalytic subunit)	2.7.7.7
TMUE_2000007986	WBGene00300107	A0A5S6QKW7	Helicase POLQ-like	2.7.7.7
TMUE_3000012580	WBGene00293183	A0A5S6QZA2	DNA primase large subunit	2.7.7.7
TMUE_2000008014	WBGene00291510	A0A5S6QLG1	GP-PDE domain-containing protein	3.1.4.39
TMUE_2000010392	WBGene00293333	A0A5S6QU23	Choline/ethanolaminephosphotransferase 1	2.7.8.2
TMUE_2000010565	WBGene00288051	A0A5S6QTM5	phosphomannomutase (EC 5.4.2.8)	5.4.2.8
TMUE_3000014499	WBGene00285808	A0A5S6R5E4	NTP_transferase domain-containing protein	2.7.7.13
TMUE_3000014686	WBGene00288478	A0A5S6R511	GDP-mannose 4,6-dehydratase (EC 4.2.1.47) (GDP-D-mannose dehydratase)	4.2.1.47
TMUE_3000011601	WBGene00290225	A0A5S6QW23	GDP-L-fucose synthase (EC 1.1.1.271) (GDP-4-keto-6-deoxy-D-mannose-3,5-epimerase-4-reductase)	1.1.1.271
TMUE_3000013500	WBGene00301956	A0A5S6R1Y1	Thioredoxin-disulfide reductase	1.8.1.9
TMUE_3000013695	WBGene00294337	A0A5S6R2I7	Phosphatidate cytidylyltransferase (EC 2.7.7.41)	2.7.7.41
TMUE_3000014105	WBGene00289122	A0A5S6R3M9	Cardiolipin synthase (CMP-forming)	2.7.8.41
TMUE_1000005253	WBGene00287876	A0A5S6QDF0	Lysophospholipid acyltransferase 5	2.3.1.n6
TMUE_2000009183	WBGene00286304	A0A5S6QPS8	Methyltransf_12 domain-containing protein	2.7.8.11
TMUE_3000013276	WBGene00293402	A0A5S6R0U4	Mannosyltransferase (EC 2.4.1.-)	2.4.1.260
TMUE_1000003542	WBGene00287823	A0A5S6Q9A6	Mannosyltransferase (EC 2.4.1.-)	2.4.1.259;2.4.1.261
TMUE_2000008660	WBGene00287926	A0A5S6QN71	Mannosyl-oligosaccharide glucosidase (EC 3.2.1.106)	3.2.1.106
TMUE_3000013704	WBGene00291710	A0A5S6R320	N-acetylglucosaminyldiphosphodolichol N-acetylglucosaminyltransferase (EC 2.4.1.141)	2.4.1.141
TMUE_3000014314	WBGene00294841	A0A5S6R4S3	alpha-1,2-Mannosidase (EC 3.2.1.-)	3.2.1.209
TMUE_2000006822	WBGene00286277	A0A5S6QIW8	GDP-Man:Man(3)GlcNAc(2)-PP-Dol alpha-1,2-mannosyltransferase (EC 2.4.1.131)	2.4.1.131
TMUE_1000005892	WBGene00291244	A0A5S6QGB2	Alpha-1,3/1,6-mannosyltransferase ALG2 (EC 2.4.1.132) (EC 2.4.1.257) (GDP-Man:Man(1)GlcNAc(2)-PP-Dol alpha-1,3-mannosyltransferase)	2.4.1.132; 2.4.1.257
TMUE_1000004856	WBGene00295451	A0A5S6QBZ4	Alpha-1,3-mannosyl-glycoprotein 2-beta-N-acetylglucosaminyltransferase (GNT-I) (GlcNAc-T I) (EC 2.4.1.101) (N-glycosyl-oligosaccharide-glycoprotein N-acetylglucosaminyltransferase I)	2.4.1.101
TMUE_2000010573	WBGene00289076	A0A5S6QTV9	G protein gamma domain-containing protein	3.2.1.207
TMUE_2000009231	WBGene00293678	A0A5S6QPE6	Polyprenol reductase (EC 1.3.1.94)	1.3.1.94
TMUE_2000010623	WBGene00288904	A0A5S6PZU4	UDP-N-acetylglucosamine--dolichyl-phosphate N-acetylglucosaminephosphotransferase (EC 2.7.8.15) (GlcNAc-1-P transferase) (N-acetylglucosamine-1-phosphate transferase)	2.7.8.15
TMUE_1000005501	WBGene00288766	A0A5S6QDR2	Alpha-1,3/1,6-mannosyltransferase ALG2 (EC 2.4.1.132) (EC 2.4.1.257) (GDP-Man:Man(1)GlcNAc(2)-PP-Dol alpha-1,3-mannosyltransferase)	2.4.1.132; 2.4.1.257
TMUE_1000003914	WBGene00292117	A0A5S6Q9J4	dolichol kinase (EC 2.7.1.108)	2.7.1.108
TMUE_1000004834	WBGene00292566	A0A5S6QCB3	Dol-P-Man:Man(5)GlcNAc(2)-PP-Dol alpha-1,3-mannosyltransferase	2.4.1.258
TMUE_1000002577	WBGene00293352	A0A5S6Q6J8	Alpha-1,3-glucosyltransferase (EC 2.4.1.-)	2.4.1.267
TMUE_2000006658	WBGene00287883	A0A5S6QHJ2	Alpha-1,3/1,6-mannosyltransferase ALG2 (EC 2.4.1.132) (EC 2.4.1.257) (GDP-Man:Man(1)GlcNAc(2)-PP-Dol alpha-1,3-mannosyltransferase)	2.4.1.132; 2.4.1.257
TMUE_1000005595	WBGene00291093	A0A5S6QES3	alpha-1,2-Mannosidase (EC 3.2.1.-)	3.2.1.-
TMUE_3000012033	WBGene00289510	A0A5S6QY29	GT23 domain-containing protein	2.4.1.68
TMUE_1000004167	WBGene00287187	A0A5S6QB32	Alpha-mannosidase (EC 3.2.1.-)	3.2.1.114
TMUE_2000008847	WBGene00294131	A0A5S6QPP0	Alpha-1,3-mannosyl-glycoprotein 4-beta-N-acetylglucosaminyltransferase A	2.4.1.145
TMUE_3000013910	WBGene00292889	A0A5S6R341	Adenylate kinase isoenzyme 1	2.7.4.3
TMUE_3000013771	WBGene00295077	A0A5S6R295	O-phosphoseryl-tRNA(Sec) selenium transferase (EC 2.9.1.2) (Selenocysteine synthase) (Selenocysteinyl-tRNA(Sec) synthase) (Sep-tRNA:Sec-tRNA synthase)	2.9.1.2
TMUE_2000009809	WBGene00285653	A0A5S6QRM8	Selenide, water dikinase	2.7.9.3
TMUE_1000003936	WBGene00286786	A0A5S6Q9E5	L-seryl-tRNA(Sec) kinase	2.7.1.164
TMUE_3000012426	WBGene00290542	A0A5S6QYG1	Glycogenin-1	2.4.1.186
TMUE_3000014515	WBGene00302227	A0A5S6R4S6	CBM_48 domain-containing protein	2.4.1.18
TMUE_3000012174	WBGene00301483	A0A5S6QYK5	T6PP_N domain-containing protein	3.1.3.12
TMUE_2000007286	WBGene00290638	A0A5S6QIR8	Mevalonate kinase (MK) (EC 2.7.1.36)	2.7.1.36
TMUE_2000010236	WBGene00300897	A0A5S6QS97	isopentenyl-diphosphate Delta-isomerase (EC 5.3.3.2)	5.3.3.2
TMUE_1000003306	WBGene00302473	A0A5S6Q7L8	MDD_C domain-containing protein	4.1.1.33
TMUE_2000009334	WBGene00286072	A0A5S6QQ95	Farnesyl diphosphate synthase	2.5.1.1
TMUE_2000007606	WBGene00294579	A0A5S6QJS0	Mitochondrial 2-oxoglutarate/malate carrier protein	NA
TMUE_2000006331	WBGene00287959	A0A5S6QG06	Mitochondrial ornithine transporter 1	NA
TMUE_3000012660	WBGene00294925	A0A5S6Q003	High-affinity choline transporter 1-like	NA
