# Supplementary material for: A genome-scale metabolic model of parasitic whipworm
Source: Nat Commun. 2023 Oct 31;14:6937. doi: 10.1038/s41467-023-42552-4 (PMC10618284; doi:10.1038/s41467-023-42552-4)
Supplement: Supplementary file 10 — Supplementary Data 7 [file 41467_2023_42552_MOESM10_ESM.xlsx]

## Sheet: Sheet1
Supplementary Data 7: The allocation of genes (all & essential) and their associated reactions in the iTMU798 subsystems
Subsystems	AllGenes	NoOfAllGenes	AllAssociatedReactions	TotalNoOfReactions	EssentialGenes	NoOfEssentialGenes	EssentialGenesAssociatedReactions	NoOfEssentialGenesAssociatedReactions
Amino sugar and nucleotide sugar metabolism	TMUE_0000000774,TMUE_0000001028,TMUE_3000011212,TMUE_0000001027,TMUE_2000007334,TMUE_2000010311,TMUE_3000011410,TMUE_2000008504,TMUE_1000003636,TMUE_2000010312,TMUE_2000006898,TMUE_0000000144,TMUE_2000008220,TMUE_3000014287,TMUE_2000010324,TMUE_3000011957,TMUE_2000006216,TMUE_0000002095,TMUE_2000010095,TMUE_3000013663,TMUE_0000002477,TMUE_1000002882	22	WBPTMR0018,WBPTMR0025,WBPTMR0019,WBPTMR0026,WBPTMR0024,WBPTMR0021,WBPTMR0027,WBPTMR0020,WBPTMR0028,WBPTMR0023,WBPTMR0022	11	TMUE_3000014287,TMUE_1000002882,TMUE_3000011410	3	WBPTMR0028,WBPTMR0021,WBPTMR0019	3
Aminoacyl-tRNA biosynthesis	TMUE_1000004597,TMUE_3000014264,TMUE_2000009317,TMUE_3000014117,TMUE_3000014274,TMUE_3000014402,TMUE_3000010840,TMUE_2000009267,TMUE_3000011626,TMUE_0000002227,TMUE_2000007573,TMUE_2000008205,TMUE_3000012460,TMUE_2000010451,TMUE_1000003622,TMUE_3000011764,TMUE_1000005386,TMUE_2000007967,TMUE_3000013277,TMUE_2000007337,TMUE_3000014850,TMUE_1000003844,TMUE_3000010929,TMUE_2000006208,TMUE_2000007565…	31	WBPTMR0059,WBPTMR0035,WBPTMR0039,WBPTMR0038,WBPTMR0050,WBPTMR0032,WBPTMR0037,WBPTMR0047,WBPTMR0053,WBPTMR0055,WBPTMR0043,WBPTMR0060,WBPTMR0063,WBPTMR0042,WBPTMR0065,WBPTMR0031,WBPTMR0051,WBPTMR0036,WBPTMR0044,WBPTMR0057,WBPTMR0052,WBPTMR0040,WBPTMR0056,WBPTMR0048,WBPTMR0029,WBPTMR0046,WBPTMR0045,WBPTMR0030,WBPTMR0033,WBPTMR0054,WBPTMR0062,WBPTMR0041,WBPTMR0049,WBPTMR0034,WBPTMR0058,WBPTMR0064,WBP…	37	TMUE_1000004597,TMUE_3000014264,TMUE_3000014117,TMUE_3000014274,TMUE_3000014402,TMUE_3000010840,TMUE_2000009267,TMUE_0000002227,TMUE_2000007573,TMUE_2000008205,TMUE_3000012460,TMUE_2000010451,TMUE_1000003622,TMUE_1000005386,TMUE_2000007967,TMUE_2000007337,TMUE_3000014850,TMUE_3000010929,TMUE_2000006208,TMUE_2000007565,TMUE_1000003660,TMUE_2000007088,TMUE_2000006250,TMUE_3000013727,TMUE_1000003707	25	WBPTMR0059,WBPTMR0035,WBPTMR0039,WBPTMR0038,WBPTMR0050,WBPTMR0047,WBPTMR0037,WBPTMR0053,WBPTMR0055,WBPTMR0043,WBPTMR0060,WBPTMR0063,WBPTMR0042,WBPTMR0065,WBPTMR0051,WBPTMR0036,WBPTMR0044,WBPTMR0057,WBPTMR0052,WBPTMR0040,WBPTMR0056,WBPTMR0048,WBPTMR0029,WBPTMR0046,WBPTMR0045,WBPTMR0030,WBPTMR0062,WBPTMR0054,WBPTMR0041,WBPTMR0049,WBPTMR0034,WBPTMR0058,WBPTMR0064,WBPTMR0061	34
Ether lipid metabolism	TMUE_2000008503,TMUE_3000012943,TMUE_1000003143,TMUE_3000011423,TMUE_1000003456,TMUE_1000003830,TMUE_1000004078,TMUE_3000011594,TMUE_3000014663,TMUE_2000010392,TMUE_3000012942,TMUE_2000008014,TMUE_1000004511,TMUE_3000011432	14	WBPTMR0167,WBPTMR0164,WBPTMR0161,WBPTMR0168,WBPTMR0163,WBPTMR0165,WBPTMR0162,WBPTMR0169	8	TMUE_2000010392,TMUE_2000008014	2	WBPTMR0162,WBPTMR0167,WBPTMR0168	3
Glycerophospholipid metabolism	TMUE_1000005253,TMUE_3000012943,TMUE_1000003456,TMUE_3000012590,TMUE_3000014663,TMUE_2000010392,TMUE_1000003635,TMUE_2000007384,TMUE_3000011432,TMUE_0000000832,TMUE_3000011423,TMUE_1000003830,TMUE_1000003218,TMUE_1000005424,TMUE_1000004511,TMUE_1000004271,TMUE_2000008503,TMUE_2000007597,TMUE_3000012534,TMUE_2000009699,TMUE_3000012942,TMUE_3000012587,TMUE_3000011467,TMUE_0000001905,TMUE_3000013076…	31	WBPTMR0479,WBPTMR0474,WBPTMR0468,WBPTMR0471,WBPTMR0486,WBPTMR0489,WBPTMR0463,WBPTMR0483,WBPTMR0487,WBPTMR0461,WBPTMR0488,WBPTMR0467,WBPTMR0481,WBPTMR0473,WBPTMR0484,WBPTMR0466,WBPTMR0477,WBPTMR0460,WBPTMR0478,WBPTMR0485,WBPTMR0462,WBPTMR0470,WBPTMR0465,WBPTMR0469,WBPTMR0482,WBPTMR0464,WBPTMR0480,WBPTMR0476	28	TMUE_3000013695,TMUE_1000005253,TMUE_2000010392,TMUE_3000014105	4	WBPTMR0461,WBPTMR0460,WBPTMR0467,WBPTMR0482,WBPTMR0473	5
Fructose and mannose metabolism	TMUE_2000010565,TMUE_3000014363,TMUE_3000013663,TMUE_3000014280,TMUE_3000011509,TMUE_3000014499,TMUE_3000014620,TMUE_0000002060,TMUE_3000013661,TMUE_2000008220,TMUE_3000012924,TMUE_3000011720,TMUE_3000014686,TMUE_3000011601	14	WBPTMR0423,WBPTMR0422,WBPTMR0425,WBPTMR0428,WBPTMR0427,WBPTMR0426,WBPTMR0421,WBPTMR0419,WBPTMR0418,WBPTMR0424,WBPTMR0429,WBPTMR0420,WBPTMR0417	13	TMUE_2000010565,TMUE_3000011601,TMUE_3000014686,TMUE_3000014499	4	WBPTMR0422,WBPTMR0419,WBPTMR0418,WBPTMR0429,WBPTMR0417	5
Selenocompound metabolism	TMUE_1000003936,TMUE_2000009809,TMUE_3000013500,TMUE_3000013771	4	WBPTMR0839,WBPTMR0840,WBPTMR0838,WBPTMR0841,WBPTMR0837	5	TMUE_1000003936,TMUE_2000009809,TMUE_3000013500,TMUE_3000013771	4	WBPTMR0839,WBPTMR0840,WBPTMR0838,WBPTMR0841,WBPTMR0837	5
Glutathione metabolism	TMUE_1000003976,TMUE_1000003071,TMUE_1000003975,TMUE_3000013018,TMUE_3000014694,TMUE_1000003977,TMUE_3000013017,TMUE_2000008397,TMUE_2000009139,TMUE_3000013500,TMUE_3000011675,TMUE_3000011676,TMUE_3000011856	13	WBPTMR0443,WBPTMR0440,WBPTMR0439,WBPTMR0448,WBPTMR0444,WBPTMR0441,WBPTMR0442,WBPTMR0450,WBPTMR0438,WBPTMR0446,WBPTMR0447,WBPTMR0445	12	TMUE_3000013500	1	WBPTMR0440	1
Pyrimidine metabolism	TMUE_1000002611,TMUE_3000014533,TMUE_1000002781,TMUE_3000014935,TMUE_1000002623,TMUE_0000000463,TMUE_1000004881,TMUE_1000005799,TMUE_3000014507,TMUE_0000002218,TMUE_2000010427,TMUE_2000009188,TMUE_2000008210,TMUE_1000005072,TMUE_1000003541,TMUE_2000009354,TMUE_3000013351,TMUE_0000000462,TMUE_1000004363,TMUE_3000011272,TMUE_1000005721,TMUE_2000006213,TMUE_3000013433,TMUE_2000008089,TMUE_1000006005…	45	WBPTMR0800,WBPTMR0778,WBPTMR0789,WBPTMR0799,WBPTMR0783,WBPTMR0817,WBPTMR0777,WBPTMR0788,WBPTMR0773,WBPTMR0781,WBPTMR0786,WBPTMR0779,WBPTMR0794,WBPTMR0798,WBPTMR0816,WBPTMR0784,WBPTMR0796,WBPTMR0810,WBPTMR0814,WBPTMR0782,WBPTMR0780,WBPTMR0792,WBPTMR0804,WBPTMR0813,WBPTMR0803,WBPTMR0807,WBPTMR0806,WBPTMR0805,WBPTMR0801,WBPTMR0809,WBPTMR0776,WBPTMR0808,WBPTMR0785,WBPTMR0787,WBPTMR0802,WBPTMR0772,WBP…	48	TMUE_3000013500	1	WBPTMR0789	1
Inositol phosphate metabolism	TMUE_3000012046,TMUE_3000013126,TMUE_2000008744,TMUE_2000006347,TMUE_3000010742,TMUE_2000009183,TMUE_2000007789,TMUE_3000010737,TMUE_3000013533,TMUE_2000010107,TMUE_2000010669,TMUE_2000008078,TMUE_2000008602,TMUE_3000011010,TMUE_1000005805,TMUE_3000013694,TMUE_1000003933,TMUE_1000004086,TMUE_1000003713,TMUE_0000001388,TMUE_2000007672,TMUE_1000005429,TMUE_2000009971,TMUE_0000000687,TMUE_1000003972…	37	WBPTMR0577,WBPTMR0562,WBPTMR0544,WBPTMR0548,WBPTMR0580,WBPTMR0552,WBPTMR0572,WBPTMR0567,WBPTMR0547,WBPTMR0543,WBPTMR0558,WBPTMR0557,WBPTMR0565,WBPTMR0556,WBPTMR0555,WBPTMR0574,WBPTMR0579,WBPTMR0569,WBPTMR0560,WBPTMR0546,WBPTMR0578,WBPTMR0549,WBPTMR0554,WBPTMR0570,WBPTMR0551,WBPTMR0571,WBPTMR0575,WBPTMR0564,WBPTMR0545,WBPTMR0566,WBPTMR0550,WBPTMR0573,WBPTMR0563,WBPTMR0559,WBPTMR0553,WBPTMR0576,WBP…	37	TMUE_2000009183	1	WBPTMR0549	1
N-Glycan biosynthesis	TMUE_1000004438,TMUE_0000001364,TMUE_3000010984,TMUE_2000007653,TMUE_1000002916,TMUE_3000012168,TMUE_0000001598,TMUE_2000006658,TMUE_2000006822,TMUE_1000004834,TMUE_3000013704,TMUE_2000007422,TMUE_3000011163,TMUE_2000007570,TMUE_2000010623,TMUE_1000004856,TMUE_0000000352,TMUE_1000005892,TMUE_0000000896,TMUE_2000007010,TMUE_2000010573,TMUE_1000003914,TMUE_3000013462,TMUE_1000005595,TMUE_3000013276…	46	WBPTMR0608,WBPTMR0619,WBPTMR0618,WBPTMR0629,WBPTMR0613,WBPTMR0597,WBPTMR0625,WBPTMR0599,WBPTMR0605,WBPTMR0620,WBPTMR0615,WBPTMR0628,WBPTMR0624,WBPTMR0606,WBPTMR0604,WBPTMR0626,WBPTMR0601,WBPTMR0611,WBPTMR0609,WBPTMR0617,WBPTMR0595,WBPTMR0602,WBPTMR0600,WBPTMR0598,WBPTMR0614,WBPTMR0612,WBPTMR0594,WBPTMR0603,WBPTMR0627,WBPTMR0630,WBPTMR0616,WBPTMR0610,WBPTMR0621	33	TMUE_2000006658,TMUE_2000006822,TMUE_1000004834,TMUE_3000013704,TMUE_2000010623,TMUE_1000004856,TMUE_1000005892,TMUE_2000010573,TMUE_1000003914,TMUE_1000005595,TMUE_3000013276,TMUE_2000008660,TMUE_2000009231,TMUE_3000014314,TMUE_1000004167,TMUE_1000002577,TMUE_1000005501,TMUE_2000008847,TMUE_1000003542,TMUE_3000012033	20	WBPTMR0608,WBPTMR0619,WBPTMR0618,WBPTMR0613,WBPTMR0597,WBPTMR0625,WBPTMR0599,WBPTMR0605,WBPTMR0620,WBPTMR0615,WBPTMR0624,WBPTMR0606,WBPTMR0604,WBPTMR0611,WBPTMR0617,WBPTMR0595,WBPTMR0598,WBPTMR0594,WBPTMR0603,WBPTMR0627,WBPTMR0630,WBPTMR0610,WBPTMR0621	23
Purine metabolism	TMUE_3000013910,TMUE_3000014869,TMUE_2000007213,TMUE_2000009780,TMUE_1000004108,TMUE_2000010209,TMUE_0000001251,TMUE_3000013452,TMUE_3000012531,TMUE_2000010121,TMUE_1000005334,TMUE_0000000829,TMUE_2000008349,TMUE_3000013247,TMUE_2000008418,TMUE_2000007640,TMUE_2000007042,TMUE_2000009434,TMUE_3000013724,TMUE_2000009037,TMUE_3000013948,TMUE_1000003751,TMUE_3000010875,TMUE_3000013338,TMUE_0000001240…	109	WBPTMR0748,WBPTMR0719,WBPTMR0738,WBPTMR0731,WBPTMR0724,WBPTMR0737,WBPTMR0741,WBPTMR0722,WBPTMR0709,WBPTMR0732,WBPTMR0754,WBPTMR0704,WBPTMR0711,WBPTMR0751,WBPTMR0762,WBPTMR0770,WBPTMR0757,WBPTMR0715,WBPTMR0726,WBPTMR0749,WBPTMR0755,WBPTMR0705,WBPTMR0765,WBPTMR0717,WBPTMR0771,WBPTMR0712,WBPTMR0730,WBPTMR0739,WBPTMR0746,WBPTMR0721,WBPTMR0707,WBPTMR0752,WBPTMR0764,WBPTMR0733,WBPTMR0708,WBPTMR0734,WBP…	67	TMUE_3000013910	1	WBPTMR0725,WBPTMR0739,WBPTMR0735	3
Starch and sucrose metabolism	TMUE_3000011604,TMUE_3000011869,TMUE_3000011868,TMUE_3000013663,TMUE_3000013301,TMUE_3000011509,TMUE_2000007014,TMUE_3000014515,TMUE_2000006064,TMUE_2000007705,TMUE_3000012426,TMUE_2000008220,TMUE_3000012174,TMUE_2000009349,TMUE_2000008058,TMUE_0000001462,TMUE_3000013671	17	WBPTMR0882,WBPTMR0879,WBPTMR0874,WBPTMR0872,WBPTMR0873,WBPTMR0877,WBPTMR0878,WBPTMR0876,WBPTMR0875,WBPTMR0881	10	TMUE_3000012426,TMUE_3000014515,TMUE_3000012174	3	WBPTMR0881,WBPTMR0874,WBPTMR0879	3
Terpenoid backbone biosynthesis	TMUE_1000004117,TMUE_2000009837,TMUE_3000014089,TMUE_0000000690,TMUE_2000010236,TMUE_2000007286,TMUE_2000009334,TMUE_1000003306	8	WBPTMR0892,WBPTMR0894,WBPTMR0899,WBPTMR0896,WBPTMR0895,WBPTMR0898,WBPTMR0897	7	TMUE_2000009334,TMUE_2000010236,TMUE_2000007286,TMUE_1000003306	4	WBPTMR0892,WBPTMR0894,WBPTMR0899,WBPTMR0898,WBPTMR0896	5
