# Supplementary material for: A genome-scale metabolic model of parasitic whipworm
Source: Nat Commun. 2023 Oct 31;14:6937. doi: 10.1038/s41467-023-42552-4 (PMC10618284; doi:10.1038/s41467-023-42552-4)
Supplement: Supplementary file 11 — Supplementary Data 8 [file 41467_2023_42552_MOESM11_ESM.xlsx]

## Sheet: Sheet1
Supplementary Data 8: Reactions for the selenocysteine biosynthesis and its incorporation into selenoprotein structure
ReactionID	Reaction	Compartment	KEGG	EC	Enzyme_Name	Tmuris_GeneID	Subsystem
WBPTMR0029	ATP + L-serine + tRNA(Sec) --> AMP + H(+) + L-seryl-tRNA(Sec) + diphosphate	Cytosol	R08218	6.1.1.11	Seryl-tRNA synthetase (SerS)	TMUE_3000014264 or TMUE_2000009317 or TMUE_3000011764	Aminoacyl-tRNA biosynthesis
WBPTMR0839	ATP + L-seryl-tRNA(Sec) <=> ADP + O-phospho-L-seryl-tRNA(Sec)	Cytosol	R08223	2.7.1.164	L-seryl-tRNA(Sec) kinase (PSTK)	TMUE_1000003936	Selenocompound metabolism
WBPTMR0837	H2O + O-phospho-L-seryl-tRNA(Sec) + selenophosphate --> L-selenocysteinyl-tRNA(Sec) + 2.0 phosphate	Cytosol	R08224	2.9.1.2	O-phosphoseryl-tRNA(Sec) selenium transferase (SecS)	TMUE_3000013771	Selenocompound metabolism
WBPTMR0838	ATP + H2O + hydrogenselenide --> AMP + 2.0 H(+) + phosphate + selenophosphate	Cytosol	R03595	2.7.9.3	Selenide, water dikinase (SPS2/SelD)	TMUE_2000009809	Selenocompound metabolism
WBPTMR0840	3 H2O + 3 NADP(+) + hydrogenselenide <=> 4.0 H(+) + 3 NADPH + selenite	Cytosol	R03596	1.8.1.9	Thioredoxin reductase (TrxR)	TMUE_3000013500	Selenocompound metabolism
WBPTMR0841	0.324 ATP + 2.0 GTP + 2.324 H2O + L-selenocysteinyl-tRNA(Sec) --> 0.324 ADP + 2.0 GDP + 3.324 H(+) + 2.324 phosphate + tRNA(Sec)	Cytosol	NA	1.8.1.9	Thioredoxin reductase (TrxR)	TMUE_3000013500	Selenocompound metabolism
