# Supplementary material for: A genome-scale metabolic model of parasitic whipworm
Source: Nat Commun. 2023 Oct 31;14:6937. doi: 10.1038/s41467-023-42552-4 (PMC10618284; doi:10.1038/s41467-023-42552-4)
Supplement: Supplementary file 12 — Source Data [file 41467_2023_42552_MOESM12_ESM.xlsx]

## Sheet: TrxR_activity
Related to Fig 4a: Thioredoxin reductase activity
Statistical summary - One-way ANOVA (GraphPad Prism version 10.0.1)								ANOVA summary		ANOVA table	SS	DF	MS	F (DFn, DFd)	P value
	Control	DMSO	Auranofin (10µM)	Auranofin (1µM)				F	196.5	Treatment (between columns)	6604	3	2201	F (3, 8) = 196.5	P<0.0001
TrxR Activity (mU/mg)	55.5719	54.3459	3.97735	3.48045				P value	<0.0001	Residual (within columns)	89.61	8	11.2
	46.295	46.753	1.62099	1.30728				P value summary	****	Total	6693	11
	47.9495	47.5377	3.53225	3.03777				Significant diff. among means (P < 0.05)?	Yes
								R squared	0.9866
Bonferroni's multiple comparisons test	Mean Diff.	95.00% CI of diff.	Below threshold?	Summary	Adjusted P Value	A-?
Control vs. DMSO	0.3933	-7.848 to 8.634	No	ns	>0.9999	B	DMSO
Control vs. Auranofin (10µM)	46.9	38.65 to 55.14	Yes	****	<0.0001	C	Auranofin (10µM)
Control vs. Auranofin (1µM)	47.33	39.09 to 55.57	Yes	****	<0.0001	D	Auranofin (1µM)
Test details	Mean 1	Mean 2	Mean Diff.	SE of diff.	n1	n2	t	DF
Control vs. DMSO	49.94	49.55	0.3933	2.733	3	3	0.1439	8
Control vs. Auranofin (10µM)	49.94	3.044	46.9	2.733	3	3	17.16	8
Control vs. Auranofin (1µM)	49.94	2.608	47.33	2.733	3	3	17.32	8
Normarility test
Shapiro-Wilk test
W	0.8788	0.8266	0.8857	0.8952
P value	0.3208	0.1797	0.3413	0.3704
Passed normality test (alpha=0.05)?	Yes	Yes	Yes	Yes

## Sheet: GR_activity
Related to Fig 4b: Glutathione reductase activity
Statistical summary - One-way ANOVA (GraphPad Prism version 10.0.1)								ANOVA summary		ANOVA table	SS	DF	MS	F (DFn, DFd)	P value
	Control	DMSO	Auranofin (10µM)	Auranofin (1µM)				F	655.7	Treatment (between columns)	7.284	3	2.428	F (3, 8) = 655.7	P<0.0001
GR Activity (mU/mg)	1.76343	1.83058	0.18808	0.291657				P value	<0.0001	Residual (within columns)	0.02962	8	0.003703
	1.89755	1.86279	0.169272	0.300716				P value summary	****	Total	7.313	11
	1.68725	1.75379	0.202124	0.308044				Significant diff. among means (P < 0.05)?	Yes
								R squared	0.9959
Bonferroni's multiple comparisons test	Mean Diff.	95.00% CI of diff.	Below threshold?	Summary	Adjusted P Value	A-?
Control vs. DMSO	-0.03298	-0.1828 to 0.1169	No	ns	>0.9999	B	DMSO
Control vs. Auranofin (10µM)	1.596	1.446 to 1.746	Yes	****	<0.0001	C	Auranofin (10µM)
Control vs. Auranofin (1µM)	1.483	1.333 to 1.632	Yes	****	<0.0001	D	Auranofin (1µM)
Test details	Mean 1	Mean 2	Mean Diff.	SE of diff.	n1	n2	t	DF
Control vs. DMSO	1.783	1.816	-0.03298	0.04968	3	3	0.6637	8
Control vs. Auranofin (10µM)	1.783	0.1865	1.596	0.04968	3	3	32.13	8
Control vs. Auranofin (1µM)	1.783	0.3001	1.483	0.04968	3	3	29.84	8
Shapiro-Wilk test
W	0.9753	0.9472	0.993	0.9963
P value	0.6988	0.5572	0.8405	0.8837
Passed normality test (alpha=0.05)?	Yes	Yes	Yes	Yes

## Sheet: Larva_Survival
Related to Fig 5a: Source data for larval survival following auranofin treatment over a period of 28 hours
16 hrs
		Moving	Limited moving	Not moving	TOTAL		%Moving	%Limited moving	%Not moving		%Moving	%Not moving
A1	1uM Auranofin	16	23	6	45		35.5556	51.1111	13.3333		86.6667	13.3333					16 HR									24 HR									28 HR
A2	1uM Auranofin	8	32	2	42		19.0476	76.1905	4.7619		95.2381	4.7619
A3	1uM Auranofin	14	30	3	47		29.7872	63.8298	6.38298		93.617	6.38298					%Moving	%Limited moving	%Not moving		%Moving	%Not moving				%Moving	%Limited moving	%Not moving		%Moving	%Not moving				%Moving	%Limited moving	%Not moving		%Moving	%Not moving
A4	0.1uM Auranofin	19	15	2	36		52.7778	41.6667	5.55556		94.4444	5.55556				1uM Auranofin	35.5556	51.1111	13.3333		86.6667	13.3333			1uM Auranofin	0	34.2105	65.7895		34.2105	65.7895			1uM Auranofin	0	8.33333	91.6667		8.33333	91.6667
A5	0.1uM Auranofin	36	13	2	51		70.5882	25.4902	3.92157		96.0784	3.92157				1uM Auranofin	19.0476	76.1905	4.7619		95.2381	4.7619			1uM Auranofin	0	31.25	68.75		31.25	68.75			1uM Auranofin	0	11.1111	88.8889		11.1111	88.8889
A6	0.1uM Auranofin	23	15	0	38		60.5263	39.4737	0		100	0				1uM Auranofin	29.7872	63.8298	6.38298		93.617	6.38298			1uM Auranofin	0	25	75		25	75			1uM Auranofin	0	10	90		10	90
B6	0.01uM Auranofin	31	13	0	44		70.4545	29.5455	0		100	0				Avarage	28.1301	63.7105	8.15941		91.8406	8.15941			Avarage	0	30.1535	69.8465		30.1535	69.8465			Avarage	0	9.81481	90.1852		9.81481	90.1852
C1	0.01uM Auranofin	29	16	0	45		64.4444	35.5556	0		100	0				SD	4.83692	7.24003	2.62895		2.62895	2.62895			SD	0	2.71478	2.71478		2.71478	2.71478			SD	0	0.807204	0.807204		0.807204	0.807204
D1	DMSO	35	12	0	47		74.4681	25.5319	0		100	0					%Moving	%Limited moving	%Not moving		%Moving	%Not moving				%Moving	%Limited moving	%Not moving		%Moving	%Not moving				%Moving	%Limited moving	%Not moving		%Moving	%Not moving
D2	DMSO	33	4	0	37		89.1892	10.8108	0		100	0				0.1uM Auranofin	52.7778	41.6667	5.55556		94.4444	5.55556			0.1uM Auranofin	0	82.2222	17.7778		82.2222	17.7778			0.1uM Auranofin	0	48.8889	51.1111		48.8889	51.1111
D3	DMSO	40	10	0	50		80	20	0		100	0				0.1uM Auranofin	70.5882	25.4902	3.92157		96.0784	3.92157			0.1uM Auranofin	0	78.2609	21.7391		78.2609	21.7391			0.1uM Auranofin	0	36.1702	63.8298		36.1702	63.8298
																0.1uM Auranofin	60.5263	39.4737	0		100	0			0.1uM Auranofin	0	74.5098	25.4902		74.5098	25.4902			0.1uM Auranofin	0	35.2941	64.7059		35.2941	64.7059
																Avarage	61.2974	35.5435	3.15904		96.841	3.15904			Avarage	0	78.331	21.669		78.331	21.669			Avarage	0	40.1177	59.8823		40.1177	59.8823
24 hrs																SD	5.15587	5.06637	1.64845		1.64845	1.64845			SD	0	2.22666	2.22666		2.22666	2.22666			SD	0	4.39286	4.39286		4.39286	4.39286
		Moving	Limited moving	Not moving	TOTAL		%Moving	%Limited moving	%Not moving		%Moving	%Not moving					%Moving	%Limited moving	%Not moving		%Moving	%Not moving				%Moving	%Limited moving	%Not moving		%Moving	%Not moving				%Moving	%Limited moving	%Not moving		%Moving	%Not moving
A1	1uM Auranofin	0	13	25	38		0	34.2105	65.7895		34.2105	65.7895				0.01uM Auranofin	70.4545	29.5455	0		100	0			0.01uM Auranofin	0	88.0952	11.9048		88.0952	11.9048			0.01uM Auranofin	0	96	4		96	4
A2	1uM Auranofin	0	15	33	48		0	31.25	68.75		31.25	68.75				0.01uM Auranofin	64.4444	35.5556	0		100	0			0.01uM Auranofin	0	84.5361	15.4639		84.5361	15.4639			0.01uM Auranofin	0	92.5	7.5		92.5	7.5
A3	1uM Auranofin	0	11	33	44		0	25	75		25	75				Avarage	67.4495	32.5505	0		100	0			Avarage	0	86.3157	13.6843		86.3157	13.6843			Avarage	0	94.25	5.75		94.25	5.75
A4	0.1uM Auranofin	0	37	8	45		0	82.2222	17.7778		82.2222	17.7778				SD	3.00505	3.00505	0		0	0			SD	0	1.77958	1.77958		1.77958	1.77958			SD	0	1.75	1.75		1.75	1.75
A5	0.1uM Auranofin	0	36	10	46		0	78.2609	21.7391		78.2609	21.7391					%Moving	%Limited moving	%Not moving		%Moving	%Not moving				%Moving	%Limited moving	%Not moving		%Moving	%Not moving				%Moving	%Limited moving	%Not moving		%Moving	%Not moving
A6	0.1uM Auranofin	0	38	13	51		0	74.5098	25.4902		74.5098	25.4902				DMSO	74.4681	25.5319	0		100	0			DMSO	0	100	0		100	0			DMSO	0	98.0392	1.96078		98.0392	1.96078
B6	0.01uM Auranofin	0	37	5	42		0	88.0952	11.9048		88.0952	11.9048				DMSO	89.1892	10.8108	0		100	0			DMSO	0	100	0		100	0			DMSO	0	94.4444	5.55556		94.4444	5.55556
C1	0.01uM Auranofin	0	82	15	97		0	84.5361	15.4639		84.5361	15.4639				DMSO	80	20	0		100	0			DMSO	0	93.0233	6.97674		93.0233	6.97674			DMSO	0	96.2963	3.7037		96.2963	3.7037
D1	DMSO	0	45	0	45		0	100	0		100	0				Avarage	81.2191	18.7809	0		100	0			Avarage	0	97.6744	2.32558		97.6744	2.32558			Avarage	0	96.26	3.74001		96.26	3.74001
D2	DMSO	0	44	0	44		0	100	0		100	0				SD	4.29311	4.29311	0		0	0			SD	0	2.32558	2.32558		2.32558	2.32558			SD	0	1.03788	1.03788		1.03788	1.03788
D3	DMSO	0	40	3	43		0	93.0233	6.97674		93.0233	6.97674
28 hrs
		Moving	Limited moving	Not moving	TOTAL		%Moving	%Limited moving	%Not moving		%Moving	%Not moving
A1	1uM Auranofin	0	4	44	48		0	8.33333	91.6667		8.33333	91.6667
A2	1uM Auranofin	0	5	40	45		0	11.1111	88.8889		11.1111	88.8889
A3	1uM Auranofin	0	5	45	50		0	10	90		10	90
A4	0.1uM Auranofin	0	22	23	45		0	48.8889	51.1111		48.8889	51.1111
A5	0.1uM Auranofin	0	17	30	47		0	36.1702	63.8298		36.1702	63.8298
A6	0.1uM Auranofin	0	24	44	68		0	35.2941	64.7059		35.2941	64.7059
B6	0.01uM Auranofin	0	48	2	50		0	96	4		96	4
C1	0.01uM Auranofin	0	37	3	40		0	92.5	7.5		92.5	7.5
D1	DMSO	0	50	1	51		0	98.0392	1.96078		98.0392	1.96078
D2	DMSO	0	51	3	54		0	94.4444	5.55556		94.4444	5.55556
D3	DMSO	0	52	2	54		0	96.2963	3.7037		96.2963	3.7037

## Sheet: Adult_Survival
Related to Fig 5b & 5d: Counts following in vitro auranofin treatment of adult worms for a period of 46 hours.
Three plates (P1, P2 and P3) were used to minimise the effect of counting time
4h - 4pm - P1
		Moving	Limited moving	Not moving	TOTAL		%Moving	%Limited moving	%Not moving		%Moving	%Not moving
A1	10µM Auranofin	8	0	0	8		100	0	0		100	0				4h - 4pm - P1								8h - 8pm - P1								14h - 6am - P3								17h - 9am - P3								20h - 8am - P2
A2	10µM Auranofin	8	0	0	8		100	0	0		100	0
A3	10µM Auranofin	8	0	0	8		100	0	0		100	0				%Moving	%Limited moving	%Not moving		%Moving	%Not moving			%Moving	%Limited moving	%Not moving		%Moving	%Not moving			%Moving	%Limited moving	%Not moving		%Moving	%Not moving			%Moving	%Limited moving	%Not moving		%Moving	%Not moving			%Moving	%Limited moving
															10µM Auranofin	100	0	0		100	0		10µM Auranofin	37.5	62.5	0		100	0		10µM Auranofin	0	85.7143	14.2857		85.7143	14.2857		10µM Auranofin	0	42.8571	57.1429		42.8571	57.1429		10µM Auranofin	0	0
A4	1µM Auranofin	8	0	0	8		100	0	0		100	0			10µM Auranofin	100	0	0		100	0		10µM Auranofin	62.5	37.5	0		100	0		10µM Auranofin	0	0	100		0	100		10µM Auranofin	0	0	100		0	100		10µM Auranofin	0	0
A5	1µM Auranofin	7	0	0	7		100	0	0		100	0			10µM Auranofin	100	0	0		100	0		10µM Auranofin	62.5	37.5	0		100	0		10µM Auranofin	0	60	40		60	40		10µM Auranofin	0	40	60		40	60		10µM Auranofin	0	0
A6	1µM Auranofin	8	0	0	8		100	0	0		100	0			Avarage	100	0	0		100	0		Avarage	54.1667	45.8333	0		100	0		Avarage	0	48.5714	51.4286		48.5714	51.4286		Avarage	0	27.619	72.381		27.619	72.381		Avarage	0	0
															SD	0	0	0		0	0		SD	8.33333	8.33333	0		0	0		SD	0	25.3948	25.3948		25.3948	25.3948		SD	0	13.8341	13.8341		13.8341	13.8341		SD	0	0
D1	0.1µM Auranofin	8	0	0	8		100	0	0		100	0				%Moving	%Limited moving	%Not moving		%Moving	%Not moving			%Moving	%Limited moving	%Not moving		%Moving	%Not moving			%Moving	%Limited moving	%Not moving		%Moving	%Not moving			%Moving	%Limited moving	%Not moving		%Moving	%Not moving			%Moving	%Limited moving
D2	0.1µM Auranofin	7	0	0	7		100	0	0		100	0			1µM Auranofin	100	0	0		100	0		1µM Auranofin	100	0	0		100	0		1µM Auranofin	87.5	12.5	0		100	0		1µM Auranofin	75	25	0		100	0		1µM Auranofin	100	0
D3	0.1µM Auranofin	8	0	0	8		100	0	0		100	0			1µM Auranofin	100	0	0		100	0		1µM Auranofin	85.7143	14.2857	0		100	0		1µM Auranofin	100	0	0		100	0		1µM Auranofin	100	0	0		100	0		1µM Auranofin	75	25
															1µM Auranofin	100	0	0		100	0		1µM Auranofin	100	0	0		100	0		1µM Auranofin	100	0	0		100	0		1µM Auranofin	100	0	0		100	0		1µM Auranofin	66.6667	33.3333
D4	DMSO	8	0	0	8		100	0	0		100	0			Avarage	100	0	0		100	0		Avarage	95.2381	4.7619	0		100	0		Avarage	95.8333	4.16667	0		100	0		Avarage	91.6667	8.33333	0		100	0		Avarage	80.5556	19.4444
D5	DMSO	8	0	0	8		100	0	0		100	0			SD	0	0	0		0	0		SD	4.7619	4.7619	0		0	0		SD	4.16667	4.16667	0		0	0		SD	8.33333	8.33333	0		0	0		SD	10.0154	10.0154
D6	DMSO	8	0	0	8		100	0	0		100	0				%Moving	%Limited moving	%Not moving		%Moving	%Not moving			%Moving	%Limited moving	%Not moving		%Moving	%Not moving			%Moving	%Limited moving	%Not moving		%Moving	%Not moving			%Moving	%Limited moving	%Not moving		%Moving	%Not moving			%Moving	%Limited moving
															0.1µM Auranofin	100	0	0		100	0		0.1µM Auranofin	100	0	0		100	0		0.1µM Auranofin	100	0	0		100	0		0.1µM Auranofin	80	20	0		100	0		0.1µM Auranofin	100	0
															0.1µM Auranofin	100	0	0		100	0		0.1µM Auranofin	100	0	0		100	0		0.1µM Auranofin	87.5	12.5	0		100	0		0.1µM Auranofin	87.5	12.5	0		100	0		0.1µM Auranofin	100	0
8h - 8pm - P1															0.1µM Auranofin	100	0	0		100	0		0.1µM Auranofin	100	0	0		100	0		0.1µM Auranofin	-	-	-		-	-		0.1µM Auranofin	-	-	-		-	-		0.1µM Auranofin	-	-
		Moving	Limited moving	Not moving	TOTAL		%Moving	%Limited moving	%Not moving		%Moving	%Not moving			Avarage	100	0	0		100	0		Avarage	100	0	0		100	0		Avarage	93.75	6.25	0		100	0		Avarage	83.75	16.25	0		100	0		Avarage	100	0
A1	10µM Auranofin	3	5	0	8		37.5	62.5	0		100	0			SD	0	0	0		0	0		SD	0	0	0		0	0		SD	6.25	6.25	0		0	0		SD	3.75	3.75	0		0	0		SD	0	0
A2	10µM Auranofin	5	3	0	8		62.5	37.5	0		100	0				%Moving	%Limited moving	%Not moving		%Moving	%Not moving			%Moving	%Limited moving	%Not moving		%Moving	%Not moving			%Moving	%Limited moving	%Not moving		%Moving	%Not moving			%Moving	%Limited moving	%Not moving		%Moving	%Not moving			%Moving	%Limited moving
A3	10µM Auranofin	5	3	0	8		62.5	37.5	0		100	0			DMSO	100	0	0		100	0		DMSO	100	0	0		100	0		DMSO	100	0	0		100	0		DMSO	100	0	0		100	0		DMSO	100	0
															DMSO	100	0	0		100	0		DMSO	100	0	0		100	0		DMSO	100	0	0		100	0		DMSO	50	50	0		100	0		DMSO	100	0
A4	1µM Auranofin	8	0	0	8		100	0	0		100	0			DMSO	100	0	0		100	0		DMSO	87.5	12.5	0		100	0		DMSO	100	0	0		100	0		DMSO	85.7143	14.2857	0		100	0		DMSO	-	-
A5	1µM Auranofin	6	1	0	7		85.7143	14.2857	0		100	0			Avarage	100	0	0		100	0		Avarage	95.8333	4.16667	0		100	0		Avarage	100	0	0		100	0		Avarage	78.5714	21.4286	0		100	0		Avarage	100	0
A6	1µM Auranofin	8	0	0	8		100	0	0		100	0			SD	0	0	0		0	0		SD	4.16667	4.16667	0		0	0		SD	0	0	0		0	0		SD	14.869	14.869	0		0	0		SD	0	0
D1	0.1µM Auranofin	8	0	0	8		100	0	0		100	0
D2	0.1µM Auranofin	7	0	0	7		100	0	0		100	0
D3	0.1µM Auranofin	8	0	0	8		100	0	0		100	0
D4	DMSO	8	0	0	8		100	0	0		100	0
D5	DMSO	8	0	0	8		100	0	0		100	0
D6	DMSO	7	0	0	7		100	0	0		100	0
14h - 6am - P3
		Moving	Limited moving	Not moving	TOTAL		%Moving	%Limited moving	%Not moving		%Moving	%Not moving
A1	10µM Auranofin	0	6	1	7		0	85.7143	14.2857		85.7143	14.2857
A2	10µM Auranofin	0	0	6	6		0	0	100		0	100
A3	10µM Auranofin	0	3	2	5		0	60	40		60	40
A4	1µM Auranofin	7	1	0	8		87.5	12.5	0		100	0
A5	1µM Auranofin	4	0	0	4		100	0	0		100	0
A6	1µM Auranofin	5	0	0	5		100	0	0		100	0
D1	0.1µM Auranofin	5	0	0	5		100	0	0		100	0
D2	0.1µM Auranofin	7	1	0	8		87.5	12.5	0		100	0
D3	DMSO	4	0	0	4		100	0	0		100	0
D4	DMSO	2	0	0	2		100	0	0		100	0
D5	DMSO	6	0	0	6		100	0	0		100	0
17h - 9am - P3
		Moving	Limited moving	Not moving	TOTAL		%Moving	%Limited moving	%Not moving		%Moving	%Not moving
A1	10µM Auranofin	0	3	4	7		0	42.8571	57.1429		42.8571	57.1429
A2	10µM Auranofin	0	0	6	6		0	0	100		0	100
A3	10µM Auranofin	0	2	3	5		0	40	60		40	60
A4	1µM Auranofin	6	2	0	8		75	25	0		100	0
A5	1µM Auranofin	4	0	0	4		100	0	0		100	0
A6	1µM Auranofin	5	0	0	5		100	0	0		100	0
D1	0.1µM Auranofin	4	1	0	5		80	20	0		100	0
D2	0.1µM Auranofin	7	1	0	8		87.5	12.5	0		100	0
D3	DMSO	4	0	0	4		100	0	0		100	0
D4	DMSO	1	1	0	2		50	50	0		100	0
D5	DMSO	6	1	0	7		85.7143	14.2857	0		100	0
20h - 8am - P2
		Moving	Limited moving	Not moving	TOTAL		%Moving	%Limited moving	%Not moving		%Moving	%Not moving
A1	10µM Auranofin	0	0	6	6		0	0	100		0	100
A2	10µM Auranofin	0	0	5	5		0	0	100		0	100
A3	10µM Auranofin	0	0	5	5		0	0	100		0	100
A4	1µM Auranofin	4	0	0	4		100	0	0		100	0
A5	1µM Auranofin	3	1	0	4		75	25	0		100	0
A6	1µM Auranofin	4	2	0	6		66.6667	33.3333	0		100	0
D1	0.1µM Auranofin	7	0	0	7		100	0	0		100	0
D2	0.1µM Auranofin	7	0	0	7		100	0	0		100	0
D3	DMSO	6	0	0	6		100	0	0		100	0
D4	DMSO	5	0	0	5		100	0	0		100	0
	DMSO
24h - 12pm - P2
		Moving	Limited moving	Not moving	TOTAL		%Moving	%Limited moving	%Not moving		%Moving	%Not moving
A1	10µM Auranofin	0	0	6	6		0	0	100		0	100
A2	10µM Auranofin	0	0	5	5		0	0	100		0	100
A3	10µM Auranofin	0	0	5	5		0	0	100		0	100
A4	1µM Auranofin	4	0	0	4		100	0	0		100	0
A5	1µM Auranofin	2	2	0	4		50	50	0		100	0
A6	1µM Auranofin	4	2	0	6		66.6667	33.3333	0		100	0
D1	0.1µM Auranofin	7	0	0	7		100	0	0		100	0
D2	0.1µM Auranofin	7	0	0	7		100	0	0		100	0
D3	DMSO	6	0	0	6		100	0	0		100	0
D4	DMSO	5	0	0	5		100	0	0		100	0
28h - 4pm - P1
		Moving	Limited moving	Not moving	TOTAL		%Moving	%Limited moving	%Not moving		%Moving	%Not moving
A1	10µM Auranofin	0	0	8	8		0	0	100		0	100
A2	10µM Auranofin	0	0	8	8		0	0	100		0	100
A3	10µM Auranofin	0	0	8	8		0	0	100		0	100
A4	1µM Auranofin	2	6	0	8		25	75	0		100	0
A5	1µM Auranofin	3	4	0	7		42.8571	57.1429	0		100	0
A6	1µM Auranofin	2	6	0	8		25	75	0		100	0
D1	0.1µM Auranofin	8	0	0	8		100	0	0		100	0
D2	0.1µM Auranofin	7	0	0	7		100	0	0		100	0
D3	0.1µM Auranofin	5	3	0	8		62.5	37.5	0		100	0
D4	DMSO	8	0	0	8		100	0	0		100	0
D5	DMSO	8	0	0	8		100	0	0		100	0
D6	DMSO	7	0	0	7		100	0	0		100	0
36h - 12am - P1
		Moving	Limited moving	Not moving	TOTAL		%Moving	%Limited moving	%Not moving		%Moving	%Not moving
A1	10µM Auranofin	0	0	8	8		0	0	100		0	100
A2	10µM Auranofin	0	0	8	8		0	0	100		0	100
A3	10µM Auranofin	0	0	8	8		0	0	100		0	100
A4	1µM Auranofin	2	6	0	8		25	75	0		100	0
A5	1µM Auranofin	5	2	0	7		71.4286	28.5714	0		100	0
A6	1µM Auranofin	4	2	2	8		50	25	25		75	25
D1	0.1µM Auranofin	8	0	0	8		100	0	0		100	0
D2	0.1µM Auranofin	5	2	0	7		71.4286	28.5714	0		100	0
D3	0.1µM Auranofin	5	3	0	8		62.5	37.5	0		100	0
D4	DMSO	8	0	0	8		100	0	0		100	0
D5	DMSO	8	0	0	8		100	0	0		100	0
D6	DMSO	7	0	0	7		100	0	0		100	0
46h - 10am - P1
		Moving	Limited moving	Not moving	TOTAL		%Moving	%Limited moving	%Not moving		%Moving	%Not moving
A1	10µM Auranofin	0	0	8	8		0	0	100		0	100
A2	10µM Auranofin	0	0	8	8		0	0	100		0	100
A3	10µM Auranofin	0	0	8	8		0	0	100		0	100
A4	1µM Auranofin	0	8	0	8		0	100	0		100	0
A5	1µM Auranofin	1	5	1	7		14.2857	71.4286	14.2857		85.7143	14.2857
A6	1µM Auranofin	0	4	4	8		0	50	50		50	50
D1	0.1µM Auranofin	8	0	0	8		100	0	0		100	0
D2	0.1µM Auranofin	5	2	0	7		71.4286	28.5714	0		100	0
D3	0.1µM Auranofin	5	3	0	8		62.5	37.5	0		100	0
D4	DMSO	8	0	0	8		100	0	0		100	0
D5	DMSO	8	0	0	8		100	0	0		100	0
D6	DMSO	7	0	0	7		100	0	0		100	0
[truncated: 27 more columns]

## Sheet: Egg_production_Au_treatment
Related to Fig 5c: The egg production by adult worms following 46 hours of the auranofin treatment
Statistical summary - Welch ANOVA test (GraphPad Prism version 10.0.1)
P2										Dunnett's T3 multiple comparisons test	Mean Diff.	95.00% CI of diff.	Below threshold?	Summary	Adjusted P Value	A-?
	sample size	vol (µl) (from 1ml culture)	count	per/female					DMSO (1%) vs. 0.1uM Au	842.5	-11588 to 13273	No	ns	0.6079	B	0.1uM Au
10uM Auranofin	4	50	136	680					DMSO (1%) vs. 1µm Au	4584	1145 to 8023	Yes	*	0.0375	C	1µm Au
10uM Auranofin	4	25	40	400					DMSO (1%) vs. 10µM Au	4761	3542 to 5980	Yes	**	0.0034	D	10µM Au
10uM Auranofin	4	25	35	350
1uM Auranofin	4	25	66	660					Test details	Mean 1	Mean 2	Mean Diff.	SE of diff.	n1	n2	t	DF
1uM Auranofin	4	25	64	640					DMSO (1%) vs. 0.1uM Au	5238	4395	842.5	587.9	2	2	1.433	1.164
1uM Auranofin	4	25	66	660					DMSO (1%) vs. 1µm Au	5238	653.3	4584	162.6	2	3	28.19	1.003
0.1uM Auranofin	4	25	496	4960					DMSO (1%) vs. 10µM Au	5238	476.7	4761	192.2	2	3	24.77	1.814
0.1uM Auranofin	4	25	383	3830
DMSO Auranofin	4	10	203	5075
DMSO Auranofin	4	10	216	5400
	Normality							Welch's ANOVA test
	Shapiro-Wilk test							W (DFn, DFd)	168.5 (3.000, 2.006)
	W	N too small	N too small	0.75	0.8606			P value	0.0058
	P value				0.2693			P value summary	**
	Passed normality test (alpha=0.05)?			No	Yes			Significant diff. among means (P < 0.05)?	Yes

## Sheet: Egg_production_CA_treatment
Related to Fig 5e: The egg production by adult worms following 48 hours of incubation in complete media (Control), media without amino acids (No AA) and media without amino acids with supplemented casamino acids (CA)
Statistical summary - One-way ANOVA (GraphPad Prism version 10.0.1)
	sample size	vol (µl)	Count	DF	400	count (average)	per/female						Bonferroni's multiple comparisons test	Mean Diff.	95.00% CI of diff.	Below threshold?	Summary	Adjusted P Value	A-?
Control	1	10 (from 1ml)	85	100	NA	85	8500						Control vs. No AA	4987	52.66 to 9922	Yes	*	0.0477	B	No AA
Control	1	10 (from 1ml)	108	100	NA	108	10800						Control vs. 0.2% CA	5211	276.8 to 10146	Yes	*	0.0391	C	0.2% CA
Control	8	5 (from 2ml)	48	31	41	40	2000
Control	3	5 (from 2ml)	29	14	10	17.6667	2355.56						Test details	Mean 1	Mean 2	Mean Diff.	SE of diff.	n1	n2	t	DF
No AA	1	50 (from 1ml)	58	20	NA	58	1160						Control vs. No AA	5914	926.7	4987	1838	4	4	2.714	9
No AA	1	50 (from 1ml)	58	20	NA	58	1160						Control vs. 0.2% CA	5914	702.5	5211	1838	4	4	2.836	9
No AA	5	5 (from 2ml)	6	10	11	9	720
No AA	2	5 (from 2ml)	4	4	2	3.33333	666.667
0.2% CA	1	100 (from 1ml)	6	10	NA	6	60
0.2% CA	1	50 (from 1ml)	11	20	NA	11	220
0.2% CA	1	50 (from 1ml)	94	20	NA	94	1880
0.2% CA	4	10 (from 2ml)	13	NA	NA	13	650
Normality test				ANOVA summary		ANOVA table	SS	DF	MS	F (DFn, DFd)	P value
Shapiro-Wilk test				F	5.14	Treatment (between columns)	69441617	2	34720808	F (2, 9) = 5.140	P=0.0324
W	0.8538	0.7753	0.8593	P value	0.0324	Residual (within columns)	60796387	9	6755154
P value	0.2388	0.0648	0.2578	P value summary	*	Total	130238003	11
Passed normality test (alpha=0.05)?	Yes	Yes	Yes	Significant diff. among means (P < 0.05)?	Yes
				R squared	0.5332

## Sheet: Larva_Survival_Int_Doses
2 hrs																						2 HR							4HR							6HR							8HR
PLATE 1		Normal	Only end moving	Not moving	TOTAL		%NORMAL	%LIMITED	%UNMOVING		%MOVING	%UNMOVING				P1 A1	Auranofin 0.3uM
A1		34	11	10	55		61.8182	20	18.1818		81.8182	18.1818				P1 A2	DMSO 1.25uM					%NORMAL	%LIMITED	%UNMOVING		%MOVING	%UNMOVING		%NORMAL	%LIMITED	%UNMOVING		%MOVING	%UNMOVING		%NORMAL	%LIMITED	%UNMOVING		%MOVING	%UNMOVING		%NORMAL	%LIMITED	%UNMOVING		%MOVING	%UNMOVING
A2		18	20	10	48		37.5	41.6667	20.8333		79.1667	20.8333				P1 A3	DMSO 0.3uM			P1 B1	CONTROL	85	15	0		100	0		78.5714	21.4286	0		100	0		82.6087	17.3913	0		100	0		92	8	0		100	0
A3		14	16	18	48		29.1667	33.3333	37.5		62.5	37.5				P1 A4	Auranofin 5uM			P1 B6	CONTROL	94.5455	5.45455	0		100	0		83.6735	14.2857	2.04082		97.9592	2.04082		82.6087	15.2174	2.17391		97.8261	2.17391		86	14	0		100	0
A4		32	10	12	54		59.2593	18.5185	22.2222		77.7778	22.2222				P1 A5	Auranofin 1.25uM			P1 D3	CONTROL	61.3636	13.6364	25		75	25		65.9091	13.6364	20.4545		79.5455	20.4545		55.814	32.5581	11.6279		88.3721	11.6279		72.9167	20.8333	6.25		93.75	6.25
A5		26	14	11	51		50.9804	27.451	21.5686		78.4314	21.5686				P1 A6	Auranofin 0.3uM			P2 D2	CONTROL	96.8254	3.1746	0		100	0		97.561	2.43902	0		100	0		ND							92	8	0		100	0
A6		50	9	1	60		83.3333	15	1.66667		98.3333	1.66667								P2 D5	CONTROL	68.3333	20	11.6667		88.3333	11.6667		72.3404	17.0213	10.6383		89.3617	10.6383		64.2857	30.3571	5.35714		94.6429	5.35714		90.566	9.43396	0		100	0
																						81.2136	11.4531	7.33333		92.6667	7.33333		79.6111	13.7622	6.62673		93.3733	6.62673		71.3293	23.881	4.78974		95.2103	4.78974		86.6965	12.0535	1.25		98.75	1.25
B1		34	6	0	40		85	15	0		100	0				P1 C1	DMSO 5uM					7.05594	3.1218	4.96096		4.96096	4.96096		5.38697	3.14562	3.97592		3.97592	3.97592		6.02654	3.95312	2.26372		2.26372	2.26372		3.6166	2.45559	1.25		1.25	1.25
B6		52	3	0	55		94.5455	5.45455	0		100	0				P1 C6	DMSO 0.3uM
																P1 D1	DMSO 2.5uM			P1 C1	DMSO 5uM	82.9268	17.0732	0		100	0		87.2727	10.9091	1.81818		98.1818	1.81818		81.6327	18.3673	0		100	0		82.6327	19.3673	1		101	1
C1		34	7	0	41		82.9268	17.0732	0		100	0				P1 D2	DMSO 0.6uM			P2 A3	DMSO 5uM	27.7778	51.8519	20.3704		79.6296	20.3704		28.2051	51.2821	20.5128		79.4872	20.5128		12.1951	70.7317	17.0732		82.9268	17.0732		13.1951	71.7317	18.0732		83.9268	18.0732
C6		38	7	2	47		80.8511	14.8936	4.25532		95.7447	4.25532										55.3523	34.4625	10.1852		89.8148	10.1852		57.7389	31.0956	11.1655		88.8345	11.1655		46.9139	44.5495	8.53659		91.4634	8.53659		47.9139	45.5495	9.53659		92.4634	9.53659
																P1 D4	Auranofin 2.5uM					27.5745	17.3893	10.1852		10.1852	10.1852		29.5338	20.1865	9.34732		9.34732	9.34732		34.7188	26.1822	8.53659		8.53659	8.53659		34.7188	26.1822	8.53659		8.53659	8.53659
D1		34	10	1	45		75.5556	22.2222	2.22222		97.7778	2.22222				P1 D5	Auranofin 0.6uM
D2		28	8	3	39		71.7949	20.5128	7.69231		92.3077	7.69231				P1 D6	Auranofin 0.3uM			P1 A4	Auranofin 5uM	59.2593	18.5185	22.2222		77.7778	22.2222		57.7778	20	22.2222		77.7778	22.2222		25	56.8182	18.1818		81.8182	18.1818		14.8936	59.5745	25.5319		74.4681	25.5319
D3		27	6	11	44		61.3636	13.6364	25		75	25								P2 A1	Auranofin 5uM	74.359	25.641	0		100	0		60	37.5	2.5		97.5	2.5		76.5957	23.4043	0		100	0		68	28	4		96	4
D4		35	11	3	49		71.4286	22.449	6.12245		93.8776	6.12245								P2 A6	Auranofin 5uM	44	46	10		90	10		66.0377	28.3019	5.66038		94.3396	5.66038		56.6667	31.6667	11.6667		88.3333	11.6667		29.7872	42.5532	27.6596		72.3404	27.6596
D5		25	11	10	46		54.3478	23.913	21.7391		78.2609	21.7391				P2 A1	Auranofin 5uM					59.2061	30.0532	10.7407		89.2593	10.7407		61.2718	28.6006	10.1275		89.8725	10.1275		52.7541	37.2964	9.94949		90.0505	9.94949		37.5603	43.3759	19.0638		80.9362	19.0638
D6		43	5	1	49		87.7551	10.2041	2.04082		97.9592	2.04082				P2 A2	Auranofin 0.3uM					8.76392	8.23424	6.42569		6.42569	6.42569		2.46779	5.05402	6.11578		6.11578	6.11578		15.0223	10.0481	5.3184		5.3184	5.3184		15.8155	9.12404	7.55692		7.55692	7.55692
																P2 A3	DMSO 5uM
PLATE2																P2 A4	DMSO 1.25uM			P1 D1	DMSO 2.5uM	75.5556	22.2222	2.22222		97.7778	2.22222		85.1852	14.8148	0		100	0		84.6154	15.3846	0		100	0		96	4	0		100	0
A1		29	10	0	39		74.359	25.641	0		100	0				P2 A5	DMSO 0.3uM			P2 D3	DMSO 2.5uM	78.1818	16.3636	5.45455		94.5455	5.45455		65.9091	13.6364	20.4545		79.5455	20.4545		55.814	32.5581	11.6279		88.3721	11.6279		76.087	17.3913	6.52174		93.4783	6.52174
A2		12	20	8	40		30	50	20		80	20				P2 A6	Auranofin 5uM					76.8687	19.2929	3.83838		96.1616	3.83838		75.5471	14.2256	10.2273		89.7727	10.2273		70.2147	23.9714	5.81395		94.186	5.81395		86.0435	10.6957	3.26087		96.7391	3.26087
A3		15	28	11	54		27.7778	51.8519	20.3704		79.6296	20.3704				P2 B1	Auranofin 2.5uM					1.31313	2.92929	1.61616		1.61616	1.61616		9.63805	0.589226	10.2273		10.2273	10.2273		14.4007	8.58676	5.81395		5.81395	5.81395		9.95652	6.69565	3.26087		3.26087	3.26087
A4		5	26	10	41		12.1951	63.4146	24.3902		75.6098	24.3902				P2 B6	Auranofin 2.5uM
A5		11	19	8	38		28.9474	50	21.0526		78.9474	21.0526				P2 C1	Auranofin 1.25uM			P1 D4	Auranofin 2.5uM	71.4286	22.449	6.12245		93.8776	6.12245		75	21.4286	3.57143		96.4286	3.57143		80.5556	19.4444	0		100	0		65.3061	26.5306	8.16327		91.8367	8.16327
A6		22	23	5	50		44	46	10		90	10				P2 C6	Auranofin 1.25uM			P2 B1	Auranofin 2.5uM	84.3137	15.6863	0		100	0		81.25	17.1875	1.5625		98.4375	1.5625		78	22	0		100	0		52.0833	39.5833	8.33333		91.6667	8.33333
																P2 D1	Auranofin 0.6uM			P2 B6	Auranofin 2.5uM	84.9057	15.0943	0		100	0		82.9787	17.0213	0		100	0		50	44.2308	5.76923		94.2308	5.76923		44.898	40.8163	14.2857		85.7143	14.2857
B1		43	8	0	51		84.3137	15.6863	0		100	0										80.216	17.7432	2.04082		97.9592	2.04082		79.7429	18.5458	1.71131		98.2887	1.71131		69.5185	28.5584	1.92308		98.0769	1.92308		54.0958	35.6434	10.2608		89.7392	10.2608
B6		45	8	0	53		84.9057	15.0943	0		100	0				P2 D3	DMSO 2.5uM					4.39703	2.35909	2.04082		2.04082	2.04082		2.42339	1.44219	1.03366		1.03366	1.03366		9.7871	7.87083	1.92308		1.92308	1.92308		5.97664	4.57029	2.01307		2.01307	2.01307
																P2 D4	DMSO 0.6uM
C1		38	12	1	51		74.5098	23.5294	1.96078		98.0392	1.96078				P2 D5	CONTROL			P1 A2	DMSO 1.25uM	37.5	41.6667	20.8333		79.1667	20.8333		42.5	30	27.5		72.5	27.5		21.2766	57.4468	21.2766		78.7234	21.2766		ND
C6		34	1	0	35		97.1429	2.85714	0		100	0				P2 D6	Auranofin 0.6uM			P2 A4	DMSO 1.25uM	12.1951	63.4146	24.3902		75.6098	24.3902		25.5814	51.1628	23.2558		76.7442	23.2558		25	56.8182	18.1818		81.8182	18.1818		31.25	31.25	37.5		62.5	37.5
																						24.8476	52.5407	22.6118		77.3882	22.6118		34.0407	40.5814	25.3779		74.6221	25.3779		23.1383	57.1325	19.7292		80.2708	19.7292		31.25	31.25	37.5		62.5	37.5
D1		40	6	1	47		85.1064	12.766	2.12766		97.8723	2.12766										12.6524	10.874	1.77846		1.77846	1.77846		8.4593	10.5814	2.12209		2.12209	2.12209		1.8617	0.314313	1.54739		1.54739	1.54739		#DIV/0!	#DIV/0!	#DIV/0!		#DIV/0!	#DIV/0!
D2		61	2	0	63		96.8254	3.1746	0		100	0
D3		43	9	3	55		78.1818	16.3636	5.45455		94.5455	5.45455								P1 A5	Auranofin 1.25uM	50.9804	27.451	21.5686		78.4314	21.5686		56.0976	31.7073	12.1951		87.8049	12.1951		39.5349	48.8372	11.6279		88.3721	11.6279		44.898	36.7347	18.3673		81.6327	18.3673
D4		14	19	0	33		42.4242	57.5758	0		100	0								P2 C1	Auranofin 1.25uM	74.5098	23.5294	1.96078		98.0392	1.96078		67.3077	28.8462	3.84615		96.1538	3.84615		70	30	0		100	0		54.902	39.2157	5.88235		94.1176	5.88235
D5		41	12	7	60		68.3333	20	11.6667		88.3333	11.6667								P2 C6	Auranofin 1.25uM	97.1429	2.85714	0		100	0		57.7778	40	2.22222		97.7778	2.22222		54.1667	37.5	8.33333		91.6667	8.33333		54	40	6		94	6
D6		33	8	3	44		75	18.1818	6.81818		93.1818	6.81818										74.211	17.9458	7.84314		92.1569	7.84314		60.3943	33.5178	6.08783		93.9122	6.08783		54.5672	38.7791	6.65375		93.3463	6.65375		51.2666	38.6501	10.0832		89.9168	10.0832
																						13.3268	7.62881	6.88605		6.88605	6.88605		3.49054	3.34467	3.08942		3.08942	3.08942		8.7968	5.47531	3.46015		3.46015	3.46015		3.19497	0.984115	4.1422		4.1422	4.1422
4 hrs																				P1 D2	DMSO 0.6uM	71.7949	20.5128	7.69231		92.3077	7.69231		87.037	12.963	0		100	0		90.6977	9.30233	0		100	0		86	12	2		98	2
PLATE 1		Normal	Only end moving	Not moving	TOTAL		%NORMAL	%LIMITED	%UNMOVING											P2 D4	DMSO 0.6uM	42.4242	57.5758	0		100	0		75	21.4286	3.57143		96.4286	3.57143		80.5556	19.4444	0		100	0		71.0526	21.0526	7.89474		92.1053	7.89474
A1		25	12	2	39		64.1026	30.7692	5.12821		94.8718	5.12821										57.1096	39.0443	3.84615		96.1538	3.84615		81.0185	17.1958	1.78571		98.2143	1.78571		85.6266	14.3734	0		100	0		78.5263	16.5263	4.94737		95.0526	4.94737
A2		17	12	11	40		42.5	30	27.5		72.5	27.5										14.6853	18.5315	3.84615		3.84615	3.84615		6.01852	4.2328	1.78571		1.78571	1.78571		5.07106	5.07106	0		0	0		7.47368	4.52632	2.94737		2.94737	2.94737
A3		6	15	23	44		13.6364	34.0909	52.2727		47.7273	52.2727
A4		26	9	10	45		57.7778	20	22.2222		77.7778	22.2222								P1 D5	Auranofin 0.6uM	54.3478	23.913	21.7391		78.2609	21.7391		61.7021	27.6596	10.6383		89.3617	10.6383		42.2222	48.8889	8.88889		91.1111	8.88889		56	36	8		92	8
A5		23	13	5	41		56.0976	31.7073	12.1951		87.8049	12.1951								P2 D1	Auranofin 0.6uM	85.1064	12.766	2.12766		97.8723	2.12766		74.0741	22.2222	3.7037		96.2963	3.7037		74	18	8		92	8		64	28	8		92	8
A6		55	7	2	64		85.9375	10.9375	3.125		96.875	3.125								P2 D6	Auranofin 0.6uM	75	18.1818	6.81818		93.1818	6.81818		79.1667	16.6667	4.16667		95.8333	4.16667		58	32	10		90	10		63.2653	28.5714	8.16327		91.8367	8.16327
																						71.4847	18.2869	10.2283		89.7717	10.2283		71.6476	22.1828	6.16956		93.8304	6.16956		58.0741	32.963	8.96296		91.037	8.96296		61.0884	30.8571	8.05442		91.9456	8.05442
B1		22	6	0	28		78.5714	21.4286	0		100	0										9.05152	3.21832	5.91254		5.91254	5.91254		5.1855	3.17344	2.23836		2.23836	2.23836		9.17353	8.92984	0.578537		0.578537	0.578537		2.55304	2.57671	0.0544218		0.0544218	0.0544218
B6		41	7	1	49		83.6735	14.2857	2.04082		97.9592	2.04082
																				P1 A3	DMSO 0.3uM	29.1667	33.3333	37.5		62.5	37.5		13.6364	34.0909	52.2727		47.7273	52.2727		5.55556	33.3333	61.1111		38.8889	61.1111		15	15	70		30	70
C1		48	6	1	55		87.2727	10.9091	1.81818		98.1818	1.81818								P1 C6	DMSO 0.3uM	80.8511	14.8936	4.25532		95.7447	4.25532		82.5	17.5	0		100	0		83.7838	16.2162	0		100	0		89.5833	10.4167	0		100	0
C6		33	7	0	40		82.5	17.5	0		100	0								P2 A5	DMSO 0.3uM	28.9474	50	21.0526		78.9474	21.0526		62.5	20.8333	16.6667		83.3333	16.6667		16.2791	53.4884	30.2326		69.7674	30.2326		52.2727	29.5455	18.1818		81.8182	18.1818
																						46.3217	32.7423	20.936		79.064	20.936		52.8788	24.1414	22.9798		77.0202	22.9798		35.2061	34.346	30.4479		69.5521	30.4479		52.2854	18.3207	29.3939		70.6061	29.3939
D1		46	8	0	54		85.1852	14.8148	0		100	0										17.2648	10.1386	9.59709		9.59709	9.59709		20.453	5.06696	15.4165		15.4165	15.4165		24.4853	10.7715	17.6416		17.6416	17.6416		21.5304	5.76622	20.9705		20.9705	20.9705
D2		47	7	0	54		87.037	12.963	0		100	0
D3		29	6	9	44		65.9091	13.6364	20.4545		79.5455	20.4545								P1 A1	Auranofin 0.3uM	61.8182	20	18.1818		81.8182	18.1818		64.1026	30.7692	5.12821		94.8718	5.12821		62.7907	30.2326	6.97674		93.0233	6.97674		72.9167	22.9167	4.16667		95.8333	4.16667
D4		31	15	1	47		65.9574	31.9149	2.12766		97.8723	2.12766								P1 A6	Auranofin 0.3uM	83.3333	15	1.66667		98.3333	1.66667		85.9375	10.9375	3.125		96.875	3.125		46.2963	53.7037	0		100	0		68.75	31.25	0		100	0
D5		29	13	5	47		61.7021	27.6596	10.6383		89.3617	10.6383								P1 D6	Auranofin 0.3uM	87.7551	10.2041	2.04082		97.9592	2.04082		56.25	31.25	12.5		87.5	12.5		33.3333	61.1111	5.55556		94.4444	5.55556		55.5556	33.3333	11.1111		88.8889	11.1111
D6		18	10	4	32		56.25	31.25	12.5		87.5	12.5								P2 A2	Auranofin 0.3uM	30	50	20		80	20		48.7179	41.0256	10.2564		89.7436	10.2564		63.0435	26.087	10.8696		89.1304	10.8696		51.2821	38.4615	10.2564		89.7436	10.2564
																						65.7267	23.801	10.4723		89.5277	10.4723		63.752	28.4956	7.7524		92.2476	7.7524		51.366	42.7836	5.85047		94.1495	5.85047		62.1261	31.4904	6.38355		93.6165	6.38355
PLATE2																						13.1875	8.95902	4.99035		4.99035	4.99035		8.03442	6.31166	2.18153		2.18153	2.18153		7.17499	8.61903	2.25046		2.25046	2.25046		5.17267	3.23471	2.63016		2.63016	2.63016
A1		24	15	1	40		60	37.5	2.5		97.5	2.5
A2		19	16	4	39		48.7179	41.0256	10.2564		89.7436	10.2564
A3		11	20	8	39		28.2051	51.2821	20.5128		79.4872	20.5128
A4		11	22	10	43		25.5814	51.1628	23.2558		76.7442	23.2558
A5		30	10	8	48		62.5	20.8333	16.6667		83.3333	16.6667
A6		35	15	3	53		66.0377	28.3019	5.66038		94.3396	5.66038
B1		52	11	1	64		81.25	17.1875	1.5625		98.4375	1.5625
B6		39	8	0	47		82.9787	17.0213	0		100	0
C1		35	15	2	52		67.3077	28.8462	3.84615		96.1538	3.84615
C6		26	18	1	45		57.7778	40	2.22222		97.7778	2.22222
D1		40	12	2	54		74.0741	22.2222	3.7037		96.2963	3.7037
D2		40	1	0	41		97.561	2.43902	0		100	0
D3		31	11	3	45		68.8889	24.4444	6.66667		93.3333	6.66667
D4		21	6	1	28		75	21.4286	3.57143		96.4286	3.57143
D5		34	8	5	47		72.3404	17.0213	10.6383		89.3617	10.6383
D6		38	8	2	48		79.1667	16.6667	4.16667		95.8333	4.16667
6 hrs
PLATE 1		Normal	Only end moving	Not moving	TOTAL		%NORMAL	%LIMITED	%UNMOVING
A1		27	13	3	43		62.7907	30.2326	6.97674		93.0233	6.97674
A2		10	27	10	47		21.2766	57.4468	21.2766		78.7234	21.2766
A3		2	12	22	36		5.55556	33.3333	61.1111		38.8889	61.1111
A4		11	25	8	44		25	56.8182	18.1818		81.8182	18.1818
A5		17	21	5	43		39.5349	48.8372	11.6279		88.3721	11.6279
A6		25	29	0	54		46.2963	53.7037	0		100	0
B1		38	8	0	46		82.6087	17.3913	0		100	0
B6		38	7	1	46		82.6087	15.2174	2.17391		97.8261	2.17391
C1		40	9	0	49		81.6327	18.3673	0		100	0
C6		31	6	0	37		83.7838	16.2162	0		100	0
D1		44	8	0	52		84.6154	15.3846	0		100	0
D2		39	4	0	43		90.6977	9.30233	0		100	0
D3		24	14	5	43		55.814	32.5581	11.6279		88.3721	11.6279
D4		28	16	3	47		59.5745	34.0426	6.38298		93.617	6.38298
D5		19	22	4	45		42.2222	48.8889	8.88889		91.1111	8.88889
D6		12	22	2	36		33.3333	61.1111	5.55556		94.4444	5.55556
PLATE2
A1		36	11	0	47		76.5957	23.4043	0		100	0
A2		29	12	5	46		63.0435	26.087	10.8696		89.1304	10.8696
A3		5	29	7	41		12.1951	70.7317	17.0732		82.9268	17.0732
A4		10	24	9	43		23.2558	55.814	20.9302		79.0698	20.9302
A5		7	23	13	43		16.2791	53.4884	30.2326		69.7674	30.2326
A6		34	19	7	60		56.6667	31.6667	11.6667		88.3333	11.6667
B1		39	11	0	50		78	22	0		100	0
B6		26	23	3	52		50	44.2308	5.76923		94.2308	5.76923
C1		35	15	0	50		70	30	0		100	0
C6		26	18	4	48		54.1667	37.5	8.33333		91.6667	8.33333
D1		37	9	4	50		74	18	8		92	8
D2					0
D3		28	11	1	40		70	27.5	2.5		97.5	2.5
D4		29	7	0	36		80.5556	19.4444	0		100	0
D5		36	17	3	56		64.2857	30.3571	5.35714		94.6429	5.35714
D6		29	16	5	50		58	32	10		90	10
8 hrs
PLATE 1		Normal	Only end moving	Not moving	TOTAL
A1		35	11	2	48		72.9167	22.9167	4.16667		95.8333	4.16667
A2
A3		6	6	28	40		15	15	70		30	70
A4		7	28	12	47		14.8936	59.5745	25.5319		74.4681	25.5319
A5		22	18	9	49		44.898	36.7347	18.3673		81.6327	18.3673
A6		33	15	0	48		68.75	31.25	0		100	0
B1		46	4	0	50		92	8	0		100	0
B6		43	7	0	50		86	14	0		100	0
C1		46	4	1	51		90.1961	7.84314	1.96078		98.0392	1.96078
C6		43	5	0	48		89.5833	10.4167	0		100	0
D1		48	2	0	50		96	4	0		100	0
D2		43	6	1	50		86	12	2		98	2
D3		35	10	3	48		72.9167	20.8333	6.25		93.75	6.25
D4		32	13	4	49		65.3061	26.5306	8.16327		91.8367	8.16327
D5		28	18	4	50		56	36	8		92	8
D6		25	15	5	45		55.5556	33.3333	11.1111		88.8889	11.1111
PLATE2
A1		34	14	2	50		68	28	4		96	4
A2		20	15	4	39		51.2821	38.4615	10.2564		89.7436	10.2564
A3		7	20	15	42		16.6667	47.619	35.7143		64.2857	35.7143
A4		15	15	18	48		31.25	31.25	37.5		62.5	37.5
A5		23	13	8	44		52.2727	29.5455	18.1818		81.8182	18.1818
A6		14	20	13	47		29.7872	42.5532	27.6596		72.3404	27.6596
B1		25	19	4	48		52.0833	39.5833	8.33333		91.6667	8.33333
B6		22	20	7	49		44.898	40.8163	14.2857		85.7143	14.2857
C1		28	20	3	51		54.902	39.2157	5.88235		94.1176	5.88235
C6		27	20	3	50		54	40	6		94	6
D1		32	14	4	50		64	28	8		92	8
D2		46	4	0	50		92	8	0		100	0
D3		35	8	3	46		76.087	17.3913	6.52174		93.4783	6.52174
D4		27	8	3	38		71.0526	21.0526	7.89474		92.1053	7.89474
D5		48	5	0	53		90.566	9.43396	0		100	0
D6		31	14	4	49		63.2653	28.5714	8.16327		91.8367	8.16327
12 hrs
PLATE 1		Normal	Only end moving	Not moving	TOTAL
A1		25	18	5	48		52.0833	37.5	10.4167		89.5833	10.4167
A2		0	35	15	50		0	70	30		70	30
A3		3	5	40	48		6.25	10.4167	83.3333		16.6667	83.3333
A4		4	10	35	49		8.16327	20.4082	71.4286		28.5714	71.4286
A5		4	38	8	50		8	76	16		84	16
A6		27	21	1	49		55.102	42.8571	2.04082		97.9592	2.04082
B1		38	10	0	48		79.1667	20.8333	0		100	0
B6		42	8	0	50		84	16	0		100	0
C1		33	11	0	44		75	25	0		100	0
C6		33	10	0	43		76.7442	23.2558	0		100	0
D1		42	8	0	50		84	16	0		100	0
D2		35	8	0	43		81.3953	18.6047	0		100	0
D3		35	13	2	50		70	26	4		96	4
D4		5	35	7	47		10.6383	74.4681	14.8936		85.1064	14.8936
D5		8	32	5	45		17.7778	71.1111	11.1111		88.8889	11.1111
D6		10	35	3	48		20.8333	72.9167	6.25		93.75	6.25
PLATE2
A1		9	13	28	50		18	26	56		44	56
A2		6	20	15	41		14.6341	48.7805	36.5854		63.4146	36.5854
A3		4	31	15	50		8	62	30		70	30
A4		5	32	10	47		10.6383	68.0851	21.2766		78.7234	21.2766
A5		10	20	8	38		26.3158	52.6316	21.0526		78.9474	21.0526
A6		3	20	25	48		6.25	41.6667	52.0833		47.9167	52.0833
B1		13	17	20	50		26	34	40		60	40
B6		9	30	8	47		19.1489	63.8298	17.0213		82.9787	17.0213
C1		11	30	9	50		22	60	18		82	18
C6		8	35	4	47		17.0213	74.4681	8.51064		91.4894	8.51064
D1		18	22	10	50		36	44	20		80	20
D2		42	8	0	50		84	16	0		100	0
D3		30	10	10	50		60	20	20		80	20
D4		30	10	5	45		66.6667	22.2222	11.1111		88.8889	11.1111
D5		40	10	0	50		80	20	0		100	0
D6		12	32	4	48		25	66.6667	8.33333		91.6667	8.33333
26 hrs
PLATE 1		Normal	Only end moving	Not moving	TOTAL
A1		0	7	43	50		0	14	86		14	86
A2		15	20	6	41		36.5854	48.7805	14.6341		85.3659	14.6341
A3		0	20	17	37		0	54.0541	45.9459		54.0541	45.9459
A4		0	9	34	43		0	20.9302	79.0698		20.9302	79.0698
A5		0	13	28	41		0	31.7073	68.2927		31.7073	68.2927
A6		0	4	46	50		0	8	92		8	92
B1		40	6	4	50		80	12	8		92	8
B6		21	22	3	46		45.6522	47.8261	6.52174		93.4783	6.52174
C1		40	6	2	48		83.3333	12.5	4.16667		95.8333	4.16667
C6		16	21	5	42		38.0952	50	11.9048		88.0952	11.9048
D1		30	11	4	45		66.6667	24.4444	8.88889		91.1111	8.88889
D2		18	23	4	45		40	51.1111	8.88889		91.1111	8.88889
D3		16	21	5	42		38.0952	50	11.9048		88.0952	11.9048
D4		0	6	41	47		0	12.766	87.234		12.766	87.234
D5		0	4	44	48		0	8.33333	91.6667		8.33333	91.6667
D6		0	4	28	32		0	12.5	87.5		12.5	87.5
PLATE2
A1		0	4	43	47		0	8.51064	91.4894		8.51064	91.4894
A2		0	4	40	44		0	9.09091	90.9091		9.09091	90.9091
A3		0	35	10	45		0	77.7778	22.2222		77.7778	22.2222
A4		6	17	15	38		15.7895	44.7368	39.4737		60.5263	39.4737
A5		7	30	3	40		17.5	75	7.5		92.5	7.5
A6		0	12	34	46		0	26.087	73.913		26.087	73.913
B1		0	7	43	50		0	14	86		14	86
B6		0	13	35	48		0	27.0833	72.9167		27.0833	72.9167
C1		0	4	42	46		0	8.69565	91.3043		8.69565	91.3043
C6		0	6	34	40		0	15	85		15	85
D1		0	3	46	49		0	6.12245	93.8776		6.12245	93.8776
D2		30	12	5	47		63.8298	25.5319	10.6383		89.3617	10.6383
D3		0	35	6	41		0	85.3659	14.6341		85.3659	14.6341
D4		10	13	6	29		34.4828	44.8276	20.6897		79.3103	20.6897
D5		7	23	4	34		20.5882	67.6471	11.7647		88.2353	11.7647
D6		0	5	40	45		0	11.1111	88.8889		11.1111	88.8889
[truncated: 10 more columns]
